# Supplementary material for: Overexpression of LINC00551 promotes autophagy-dependent ferroptosis of lung adenocarcinoma via upregulating DDIT4 by sponging miR-4328
Source: PeerJ. 2022 Oct 12;10:e14180. doi: 10.7717/peerj.14180 (PMC9772902; doi:10.7717/peerj.14180)
Supplement: Supplemental Information 1 [file peerj-10-14180-s001.xlsx]

## Sheet: Sheet1
Supplementary table. Sequences for shRNAs,miRNA mimics and inhibitors
Primer name or Sequences of shRNAs:	Sequence (5’→3’)
shDDIT4 1#	CCGGTTCCGAGTCATCAAGAAGAAGCTCGAGCTTCTTCTTGATGACTCGGAATTTTTG
shDDIT4 2#	CCGGGGGCAAAGAACTACTGCGCCTCTCGAGAGGCGCAGTAGTTCTTTGCCCTTTTTG
shATG5	CCGGCCTGAACAGAATCATCCTTAACTCGAGTTAAGGATGATTCTGTTCAGGTTTTTG
shCtrl	TTCTCCGAACGTGTCACGT
miR-301a-3p mimic	CCAGUUUUCCCAGGAUUGCUUUGACAAUACUAUUGCACUG
miR-NC	UCACAACCUCCUAGAAAGAGUAGAUCUACUCUUUCUAGGAGGUUGUGA
miR-301a-3p inhibitor	AAUCCUGGGAAAACUGG
Inhibitor NC	UCUACUCUUUCUAGGAGGUUGUGA
