# Supplementary material for: Overexpression of LINC00551 promotes autophagy-dependent ferroptosis of lung adenocarcinoma via upregulating DDIT4 by sponging miR-4328
Source: PeerJ. 2022 Oct 12;10:e14180. doi: 10.7717/peerj.14180 (PMC9772902; doi:10.7717/peerj.14180)
Supplement: Supplemental Information 3 [file peerj-10-14180-s003.xls]

st_gene_id	gene_id	gene_symbol	exp_OE1	exp_OE2	exp_OE3	exp_V1	exp_V2	exp_V3	read_count_OE1	read_count_OE2	read_count_OE3	read_count_V1	read_count_V2	read_count_V3	average_exp_OE	average_exp_V	average_read_count_OE	average_read_count_V
C9606_96730	hsa_circ_0095183	hsa_circ_0095183	0.627	0.553	0.502	1.196	1.102	1.316	24	23	19	43	38	47	0.561	1.205	22	42.667
C9606_112506	hsa_circ_0004900	hsa_circ_0004900	0.313	0.288	0	0	0	0	12	12	0	0	0	0	0.2	0	8	0
C9606_116975	hsa_circ_0044738	hsa_circ_0044738	0.313	0	0.291	0	0	0	12	0	11	0	0	0	0.201	0	7.667	0
C9606_24025	hsa_circ_0005351	hsa_circ_0005351	0.548	0.409	0.37	0.445	0	0.42	21	17	14	16	0	15	0.442	0.288	17.333	10.333
G9606_16727	8879	SGPL1	37.25	33.82	35.17	54.28	57.15	57.72	3238	2989	3081	4628	4692	4912	35.41333333	56.38333333	3102.666667	4744
C9606_34842	hsa_circ_0049861	hsa_circ_0049861	8.567	7.5	8.879	8.288	7.57	6.022	328	312	336	298	261	215	8.315	7.293	325.333	258
C9606_95353	hsa_circ_0055419	hsa_circ_0055419	6.634	6.418	6.078	7.231	7.077	7.647	254	267	230	260	244	273	6.377	7.318	250.333	259
C9606_50914	hsa_circ_0007630	hsa_circ_0007630	2.925	3.582	2.669	2.92	3.48	2.969	112	149	101	105	120	106	3.059	3.123	120.667	110.333
C9606_85443	hsa_circ_0052095	hsa_circ_0052095	0.679	0.865	0.74	0.946	0.58	1.176	26	36	28	34	20	42	0.761	0.901	30	32
G9606_3976	1211	CLTA	103.01	106.76	108.45	103.11	100.1	92.14	1560	1653	1638	1535	1434	1385	106.0733333	98.45	1617	1451.333333
C9606_34200	hsa_circ_0036719	hsa_circ_0036719	0.313	0.337	0	0	0	0	12	14	0	0	0	0	0.217	0	8.667	0
C9606_6696	hsa_circ_0079097	hsa_circ_0079097	0.575	0.385	0.423	0.389	0	0.28	22	16	16	14	0	10	0.461	0.223	18	8
C9606_60690	hsa_circ_0089921	hsa_circ_0089921	5.511	5.216	4.704	4.339	4.786	4.51	211	217	178	156	165	161	5.144	4.545	202	160.667
G9606_23441	51399	TRAPPC4	23.49	24.76	23.94	21.85	19.59	18.72	418	456	425	385	339	331	24.06333333	20.05333333	433	351.6666667
G9606_7997	102723623	LOC102723623	0.02	0	0	0	0	0	1	0	0	0	0	0	0.006666667	0	0.333333333	0
C9606_86592	hsa_circ_0076186	hsa_circ_0076186	0	0.337	0.423	0	0	0	0	14	16	0	0	0	0.253	0	10	0
G9606_3067	91966	CXorf40A	7.68	7.4	8.33	8.65	7.48	7.52	342.72	319.05	366.04	397.41	344.09	338.72	7.803333333	7.883333333	342.6033333	360.0733333
C9606_129526	hsa_circ_0036911	hsa_circ_0036911	0.47	0.697	0.819	0	0	0	18	29	31	0	0	0	0.662	0	26	0
G9606_4534	54926	UBE2R2	31.8	33.14	31.6	32.13	32.37	33.26	2194	2343	2178	2199	2170	2276	32.18	32.58666667	2238.333333	2215
C9606_11434	hsa_circ_0011336	hsa_circ_0011336	2.873	3.341	2.696	3.699	4.409	4.09	110	139	102	133	152	146	2.97	4.066	117	143.667
G9606_30907	11181	TREH	0	0	0	0	0.04	0	0	0	0	0	1	0	0	0.013333333	0	0.333333333
G9606_10460	51429	SNX9	18.53	20.24	18.25	20.52	21.82	22.41	1055	1081	1010	1154	1183	1225	19.00666667	21.58333333	1048.666667	1187.333333
C9606_60702	hsa_circ_0049958	hsa_circ_0049958	1.41	1.418	1.348	1.057	1.276	0.952	54	59	51	38	44	34	1.392	1.095	54.667	38.667
C9606_21912	hsa_circ_0070012	hsa_circ_0070012	0	0	0	0.362	0	0	0	0	0	13	0	0	0	0.121	0	4.333
C9606_96241	hsa_circ_0084368	hsa_circ_0084368	0	0.264	0	0	0	0	0	11	0	0	0	0	0.088	0	3.667	0
G9606_23486	10293	TRAIP	5.29	5.84	5.72	1.21	0.94	0.95	160	180	171	36	27	28	5.616666667	1.033333333	170.3333333	30.33333333
C9606_45462	hsa_circ_0106266	hsa_circ_0106266	0.836	0.817	0.529	1.085	1.16	1.204	32	34	20	39	40	43	0.727	1.15	28.667	40.667
C9606_106369	hsa_circ_0001785	hsa_circ_0001785	0.548	0.841	0.819	0.64	0.957	0.672	21	35	31	23	33	24	0.736	0.756	29	26.667
G9606_30603	166	AES	98.14	101.93	109.51	110.99	111.3	100	2406	2570	2677	2699	2651	2434	103.1933333	107.43	2551	2594.666667
C9606_11990	hsa_circ_0064456	hsa_circ_0064456	1.019	0.817	0.608	0.584	0.783	1.26	39	34	23	21	27	45	0.815	0.876	32	31
G9606_16623	84987	COX14	30.71	26.1	28.3	34.43	25.33	27.4	294	259	270	327	236	261	28.37	29.05333333	274.3333333	274.6666667
C9606_1981	hsa_circ_0127747	hsa_circ_0127747	0	0	0.291	0.362	0.406	0.336	0	0	11	13	14	12	0.097	0.368	3.667	13
C9606_76626	hsa_circ_0098046	hsa_circ_0098046	5.929	7.091	5.444	7.148	7.135	6.863	227	295	206	257	246	245	6.155	7.049	242.667	249.333
C9606_104411	hsa_circ_0106447	hsa_circ_0106447	1.071	1.01	1.163	1.446	1.363	0.84	41	42	44	52	47	30	1.081	1.216	42.333	43
C9606_115407	hsa_circ_0012135	hsa_circ_0012135	0.679	0.986	0.819	2.809	3.103	2.885	26	41	31	101	107	103	0.828	2.932	32.667	103.667
C9606_95074	hsa_circ_0048987	hsa_circ_0048987	1.41	1.13	0.872	1.14	1.276	1.457	54	47	33	41	44	52	1.137	1.291	44.667	45.667
C9606_25593	hsa_circ_0129328	hsa_circ_0129328	2.847	3.005	2.141	1.697	1.392	1.176	109	125	81	61	48	42	2.664	1.422	105	50.333
G9606_17479	157807	CLVS1	0.1	0.13	0.08	0.04	0.18	0.1	5.24	8.34	4.22	2.09	9.38	5.26	0.103333333	0.106666667	5.933333333	5.576666667
G9606_5330	7066	THPO	0	0	0.04	0.04	0	0.04	0	0	1	1	0	1	0.013333333	0.026666667	0.333333333	0.666666667
C9606_93812	hsa_circ_0000048	hsa_circ_0000048	0	0	0	0.362	0	0	0	0	0	13	0	0	0	0.121	0	4.333
C9606_43497	hsa_circ_0054851	hsa_circ_0054851	0.679	0.553	0.476	0.334	0.348	0.392	26	23	18	12	12	14	0.569	0.358	22.333	12.667
C9606_64376	hsa_circ_0014496	hsa_circ_0014496	0	0	0	0	0.29	0	0	0	0	0	10	0	0	0.097	0	3.333
C9606_43696	hsa_circ_0079836	hsa_circ_0079836	0.444	0.481	0.74	0	0	0	17	20	28	0	0	0	0.555	0	21.667	0
C9606_24128	hsa_circ_0087854	hsa_circ_0087854	0	0.288	0.291	0.306	0	0	0	12	11	11	0	0	0.193	0.102	7.667	3.667
C9606_1143	hsa_circ_0015277	hsa_circ_0015277	0.34	0.601	0.317	0.362	0.29	0.476	13	25	12	13	10	17	0.419	0.376	16.667	13.333
C9606_99633	hsa_circ_0010610	hsa_circ_0010610	0	0	0	0	0	0.336	0	0	0	0	0	12	0	0.112	0	4
G9606_19208	8545	CGGBP1	15.21	16.31	14.65	17.9	16.84	17.36	1050	1155	1010	1225	1130	1189	15.39	17.36666667	1071.666667	1181.333333
C9606_46621	hsa_circ_0088314	hsa_circ_0088314	1.541	1.442	1.348	0.278	0.522	0.364	59	60	51	10	18	13	1.444	0.388	56.667	13.667
C9606_79285	hsa_circ_0008020	hsa_circ_0008020	0	0	0	0	0	0.42	0	0	0	0	0	15	0	0.14	0	5
G9606_16224	85378	TUBGCP6	5.45	5.72	5.35	5.63	6.09	5.94	504	534	492	521	541	544	5.506666667	5.886666667	510	535.3333333
C9606_60527	hsa_circ_0085364	hsa_circ_0085364	15.985	16.154	14.958	15.241	15.836	16.638	612	672	566	548	546	594	15.699	15.905	616.667	562.667
C9606_44835	hsa_circ_0069504	hsa_circ_0069504	0.784	0.649	0.819	1.001	0.667	0.7	30	27	31	36	23	25	0.751	0.789	29.333	28
G9606_6319	51816	ADA2	0.02	0	0.01	0.04	0.03	0.02	2	0	1	3	2	1	0.01	0.03	1	2
G9606_27085	84687	PPP1R9B	13.15	14.11	13.41	14.55	15.17	15.01	802	874	813	877	891	903	13.55666667	14.91	829.6666667	890.3333333
C9606_30393	hsa_circ_0120016	hsa_circ_0120016	0	0.24	0.344	0.306	0.435	0.476	0	10	13	11	15	17	0.195	0.406	7.667	14.333
C9606_70428	hsa_circ_0019753	hsa_circ_0019753	0.888	0.625	0.951	0.723	0.696	0.728	34	26	36	26	24	26	0.821	0.716	32	25.333
G9606_3917	6871	TADA2A	4.37	4.36	4.66	3.09	3.2	3.76	138	155	147	107	103	113	4.463333333	3.35	146.6666667	107.6666667
C9606_64477	hsa_circ_0039243	hsa_circ_0039243	0	0	0	0.695	0.29	0.336	0	0	0	25	10	12	0	0.44	0	15.667
C9606_120880	hsa_circ_0005080	hsa_circ_0005080	0.287	0	0.344	0.334	0.319	0	11	0	13	12	11	0	0.21	0.218	8	7.667
C9606_18549	hsa_circ_0051395	hsa_circ_0051395	0.914	0.938	0.502	1.446	1.479	1.12	35	39	19	52	51	40	0.785	1.348	31	47.667
C9606_3274	hsa_circ_0072097	hsa_circ_0072097	0.757	0.769	0.529	1.14	0.957	1.288	29	32	20	41	33	46	0.685	1.128	27	40
G9606_33044	84418	CYSTM1	60.04	62	66.11	99.19	91.31	82.17	734	783	804	1203	1085	998	62.71666667	90.89	773.6666667	1095.333333
C9606_19490	hsa_circ_0031794	hsa_circ_0031794	0	0	0	0	0	0.28	0	0	0	0	0	10	0	0.093	0	3.333
C9606_27600	hsa_circ_0102678	hsa_circ_0102678	0	0	0	0	0	0.308	0	0	0	0	0	11	0	0.103	0	3.667
G9606_33509	102724995	LOC102724995	0	0	0	0	0.09	0	0	0	0	0	3.49	0	0	0.03	0	1.163333333
C9606_85669	hsa_circ_0133656	hsa_circ_0133656	2.69	2.476	2.326	0.64	0.435	0.532	103	103	88	23	15	19	2.497	0.536	98	19
C9606_14441	hsa_circ_0127462	hsa_circ_0127462	6.791	5.12	4.255	4.978	5.772	5.938	260	213	161	179	199	212	5.389	5.563	211.333	196.667
C9606_82365	hsa_circ_0014241	hsa_circ_0014241	0.444	0.745	0.581	1.085	0.609	0.672	17	31	22	39	21	24	0.59	0.789	23.333	28
G9606_32429	9936	CD302	0.47	0.06	0.16	0.03	0.17	0	28.76	3.34	9.82	1.96	9.57	0.29	0.23	0.066666667	13.97333333	3.94
C9606_121319	hsa_circ_0067392	hsa_circ_0067392	4.623	5.024	5.523	5.034	5.859	5.042	177	209	209	181	202	180	5.057	5.312	198.333	187.667
C9606_128876	hsa_circ_0087501	hsa_circ_0087501	0	0.24	0.476	0.445	0.696	0.616	0	10	18	16	24	22	0.239	0.586	9.333	20.667
G9606_11931	1804	DPP6	0	0.01	0	0.01	0.06	0.01	0	1	0	1.01	3	0.99	0.003333333	0.026666667	0.333333333	1.666666667
C9606_115888	hsa_circ_0054154	hsa_circ_0054154	0.366	0	0.291	0.278	0.348	0	14	0	11	10	12	0	0.219	0.209	8.333	7.333
C9606_136119	hsa_circ_0030850	hsa_circ_0030850	0	0.288	0	0	0	0	0	12	0	0	0	0	0.096	0	4	0
C9606_101083	hsa_circ_0043492	hsa_circ_0043492	0.418	0.24	0.661	0.306	0	0	16	10	25	11	0	0	0.44	0.102	17	3.667
C9606_97050	hsa_circ_0075100	hsa_circ_0075100	0	0.457	0.37	0.306	0.377	0.364	0	19	14	11	13	13	0.276	0.349	11	12.333
G9606_4500	955	ENTPD6	36.46	33.95	38.01	40.81	40.41	38.35	1551	1481	1620	1708	1646	1627	36.14	39.85666667	1550.666667	1660.333333
C9606_50526	hsa_circ_0089058	hsa_circ_0089058	0.731	0.481	0.581	1.168	1.044	0.784	28	20	22	42	36	28	0.598	0.999	23.333	35.333
C9606_8398	hsa_circ_0114198	hsa_circ_0114198	0.575	0.625	0.634	0.556	0.812	0.672	22	26	24	20	28	24	0.611	0.68	24	24
G9606_9551	79675	FASTKD1	5.9	6.8	6.02	4.73	4.29	4.4	342.8	389.53	309	247.59	235.25	243.24	6.24	4.473333333	347.11	242.0266667
G9606_17956	90550	MCU	34.66	36.17	34.13	25.62	26.07	27.48	1557	1668	1533	1142	1139	1226	34.98666667	26.39	1586	1169
G9606_16098	6905	TBCE	23.13	24.09	23.88	15.46	13.17	14	677.87	723.55	696.66	447.86	373.59	405.05	23.7	14.21	699.36	408.8333333
C9606_75922	hsa_circ_0015697	hsa_circ_0015697	2.951	2.572	2.907	2.475	2.465	2.437	113	107	110	89	85	87	2.81	2.459	110	87
G9606_33917	107984751	LOC107984751	0.06	0.06	0.07	0.04	0.03	0.04	11	12	14	7	6	8	0.063333333	0.036666667	12.33333333	7
C9606_99965	hsa_circ_0015700	hsa_circ_0015700	0.34	0.313	0	0	0	0	13	13	0	0	0	0	0.218	0	8.667	0
C9606_69061	hsa_circ_0116233	hsa_circ_0116233	0	0	0	0	0.522	0.392	0	0	0	0	18	14	0	0.305	0	10.667
G9606_32202	890	CCNA2	26.59	25.75	27.32	4.42	3.9	3.93	1159.2	1151.32	1189.3	191.32	165.3	169.94	26.55333333	4.083333333	1166.606667	175.52
G9606_9587	55677	IWS1	45.25	44.72	42.64	37.07	34.73	37.74	2015	2053	1898	1641	1520	1672	44.20333333	36.51333333	1988.666667	1611
C9606_92702	hsa_circ_0003977	hsa_circ_0003977	0.679	0.986	1.189	1.446	1.131	1.429	26	41	45	52	39	51	0.951	1.335	37.333	47.333
C9606_103688	hsa_circ_0037353	hsa_circ_0037353	0.627	0.433	0.581	0.389	0.754	0.672	24	18	22	14	26	24	0.547	0.605	21.333	21.333
C9606_120468	hsa_circ_0049204	hsa_circ_0049204	0	0	0.264	0	0	0	0	0	10	0	0	0	0.088	0	3.333	0
G9606_16241	2525	FUT3	17.45	19.33	18.36	37.21	35.29	35.74	591.99	672.99	621.98	1250.94	1165.94	1213.91	18.38	36.08	628.9866667	1210.263333
C9606_84606	hsa_circ_0116525	hsa_circ_0116525	9.742	10.192	8.007	6.369	6.004	6.218	373	424	303	229	207	222	9.314	6.197	366.667	219.333
C9606_120180	hsa_circ_0074231	hsa_circ_0074231	0.679	0.625	0.423	0.946	1.102	0.784	26	26	16	34	38	28	0.576	0.944	22.667	33.333
C9606_115934	hsa_circ_0011143	hsa_circ_0011143	0.313	0.433	0	0	0.29	0	12	18	0	0	10	0	0.249	0.097	10	3.333
C9606_72167	hsa_circ_0047421	hsa_circ_0047421	1.437	1.49	1.401	1.168	1.885	1.288	55	62	53	42	65	46	1.443	1.447	56.667	51
C9606_66358	hsa_circ_0104327	hsa_circ_0104327	9.742	9.976	10.491	12.543	11.341	11.148	373	415	397	451	391	398	10.07	11.677	395	413.333
C9606_5416	hsa_circ_0098849	hsa_circ_0098849	1.019	0.889	0.872	0.334	0	0	39	37	33	12	0	0	0.927	0.111	36.333	4
C9606_100161	hsa_circ_0028152	hsa_circ_0028152	0	0.288	0	0	0	0	0	12	0	0	0	0	0.096	0	4	0
C9606_29261	hsa_circ_0061575	hsa_circ_0061575	1.959	2.332	2.378	2.336	2.697	1.793	75	97	90	84	93	64	2.223	2.275	87.333	80.333
C9606_128882	hsa_circ_0136676	hsa_circ_0136676	0	0.337	0	0	0	0	0	14	0	0	0	0	0.112	0	4.667	0
C9606_75963	hsa_circ_0085596	hsa_circ_0085596	3.395	2.764	2.246	2.698	2.958	3.641	130	115	85	97	102	130	2.802	3.099	110	109.667
G9606_7390	134864	TAAR1	0	0	0.06	0.19	0.07	0.06	0	0	1	3	1	1	0.02	0.106666667	0.333333333	1.666666667
G9606_31916	55901	THSD1	0.18	0.24	0.33	0.25	0.15	0.12	9	12	16	12	7	6	0.25	0.173333333	12.33333333	8.333333333
C9606_91755	hsa_circ_0031630	hsa_circ_0031630	1.045	0.721	0.555	0.528	0.377	0.504	40	30	21	19	13	18	0.774	0.47	30.333	16.667
C9606_18965	hsa_circ_0004477	hsa_circ_0004477	0.627	0.481	0.449	0	0	0	24	20	17	0	0	0	0.519	0	20.333	0
G9606_18702	90850	ZNF598	12.5	11.61	11.94	12.9	13.62	11.98	646	615	616	661	684	614	12.01666667	12.83333333	625.6666667	653
C9606_126465	hsa_circ_0128677	hsa_circ_0128677	0.34	0.577	0.423	0.445	0.667	0.504	13	24	16	16	23	18	0.447	0.539	17.667	19
G9606_2959	9852	EPM2AIP1	4.3	4.13	3.58	4.72	5.24	5.21	503	494	418	548	595	604	4.003333333	5.056666667	471.6666667	582.3333333
C9606_57957	hsa_circ_0037968	hsa_circ_0037968	0	0	0	0.334	0	0	0	0	0	12	0	0	0	0.111	0	4
G9606_34282	22934	RPIA	8.95	7.92	8.86	8.5	8.98	8.23	242	220	239	228	236	221	8.576666667	8.57	233.6666667	228.3333333
G9606_23118	1203	CLN5	10.06	11.37	11	14.91	15	13.11	413	443	440	580	568	534	10.81	14.34	432	560.6666667
G9606_14681	25809	TTLL1	2.34	2.72	3	4.51	4.16	4.27	58	70	75	113	102	105	2.686666667	4.313333333	67.66666667	106.6666667
G9606_31286	80273	GRPEL1	20.76	21.71	21.3	19.89	20.33	20.72	883	947	904	839	840	874	21.25666667	20.31333333	911.3333333	851
C9606_83106	hsa_circ_0122424	hsa_circ_0122424	0.313	0.288	0.317	0.417	0.377	0.952	12	12	12	15	13	34	0.306	0.582	12	20.667
C9606_42887	hsa_circ_0068046	hsa_circ_0068046	1.567	1.274	1.084	1.085	1.827	1.401	60	53	41	39	63	50	1.308	1.438	51.333	50.667
C9606_4620	hsa_circ_0062948	hsa_circ_0062948	0.418	0.264	0	0	0	0	16	11	0	0	0	0	0.227	0	9	0
G9606_4811	149840	SHLD1	5.78	4.63	7.35	5.03	5.06	4.74	73	65	98	76	79	72	5.92	4.943333333	78.66666667	75.66666667
G9606_7627	55665	URGCP	14.03	13.56	14.33	13.25	14.19	12.13	849	841.97	874	796.73	832.92	731.94	13.97333333	13.19	854.99	787.1966667
C9606_93109	hsa_circ_0120976	hsa_circ_0120976	4.545	4.231	5.708	4.283	3.887	3.697	174	176	216	154	134	132	4.828	3.956	188.667	140
C9606_133457	hsa_circ_0118793	hsa_circ_0118793	0	0	0	0	0	0.336	0	0	0	0	0	12	0	0.112	0	4
C9606_53364	hsa_circ_0092480	hsa_circ_0092480	0.966	1.322	1.189	1.474	1.305	1.541	37	55	45	53	45	55	1.159	1.44	45.667	51
G9606_1086	9564	BCAR1	15.32	15.49	17.81	17.12	17.17	17.24	810	819	942	892	874	891	16.20666667	17.17666667	857	885.6666667
C9606_79769	hsa_circ_0102401	hsa_circ_0102401	0.34	0.361	0.264	0.556	0.522	0.476	13	15	10	20	18	17	0.322	0.518	12.667	18.333
C9606_53584	hsa_circ_0130180	hsa_circ_0130180	0.731	0.889	0.661	1.001	0.783	0.84	28	37	25	36	27	30	0.76	0.875	30	31
C9606_78472	hsa_circ_0059032	hsa_circ_0059032	2.638	2.837	2.748	2.809	2.552	3.081	101	118	104	101	88	110	2.741	2.814	107.667	99.667
C9606_54610	hsa_circ_0054303	hsa_circ_0054303	0.731	0.577	0.396	0.528	0.58	0.644	28	24	15	19	20	23	0.568	0.584	22.333	20.667
C9606_91793	hsa_circ_0006276	hsa_circ_0006276	3.813	3.942	4.413	3.449	3.8	3.865	146	164	167	124	131	138	4.056	3.705	159	131
C9606_71983	hsa_circ_0101860	hsa_circ_0101860	0	0.673	0	0.528	0.841	0.644	0	28	0	19	29	23	0.224	0.671	9.333	23.667
C9606_61210	hsa_circ_0020951	hsa_circ_0020951	4.101	4.808	4.572	1.418	1.74	1.513	157	200	173	51	60	54	4.494	1.557	176.667	55
C9606_134169	hsa_circ_0081016	hsa_circ_0081016	0	0	0	0	0	0.28	0	0	0	0	0	10	0	0.093	0	3.333
C9606_63556	hsa_circ_0029424	hsa_circ_0029424	35.129	35.121	36.733	18.69	17.576	15.966	1345	1461	1390	672	606	570	35.661	17.411	1398.667	616
C9606_124666	hsa_circ_0038487	hsa_circ_0038487	0.261	0.24	0	0	0	0.392	10	10	0	0	0	14	0.167	0.131	6.667	4.667
C9606_64269	hsa_circ_0022394	hsa_circ_0022394	0	0	0	0.278	0	0	0	0	0	10	0	0	0	0.093	0	3.333
C9606_25963	hsa_circ_0064312	hsa_circ_0064312	0	0	0	0	0	0.364	0	0	0	0	0	13	0	0.121	0	4.333
C9606_11773	hsa_circ_0136282	hsa_circ_0136282	0.601	0.264	0	0.334	0.696	0.42	23	11	0	12	24	15	0.288	0.483	11.333	17
C9606_23522	hsa_circ_0128403	hsa_circ_0128403	3.839	3.317	3.198	2.392	2.262	2.157	147	138	121	86	78	77	3.451	2.27	135.333	80.333
C9606_24892	hsa_circ_0076751	hsa_circ_0076751	0	0.24	0	0	0	0	0	10	0	0	0	0	0.08	0	3.333	0
C9606_126986	hsa_circ_0014888	hsa_circ_0014888	0.313	0.625	0.529	0	0.754	0.392	12	26	20	0	26	14	0.489	0.382	19.333	13.333
G9606_35227	55096	EBLN2	0.73	1.23	1.1	1.07	1.13	1.27	18	31	27	26	27	31	1.02	1.156666667	25.33333333	28
C9606_48532	hsa_circ_0079304	hsa_circ_0079304	0.653	0.889	0.714	0.751	1.015	0.644	25	37	27	27	35	23	0.752	0.803	29.667	28.333
C9606_126370	hsa_circ_0089596	hsa_circ_0089596	0.392	0.673	0.608	0.64	0.522	0.756	15	28	23	23	18	27	0.558	0.639	22	22.667
C9606_11923	hsa_circ_0130318	hsa_circ_0130318	0.261	0	0	0.278	0	0	10	0	0	10	0	0	0.087	0.093	3.333	3.333
G9606_32886	3226	HOXC10	2.17	2.38	2.59	1.91	1.81	2.01	63	71	75	55	51	58	2.38	1.91	69.66666667	54.66666667
C9606_87520	hsa_circ_0052345	hsa_circ_0052345	12.459	10.89	12.87	12.07	13.313	12.072	477	453	487	434	459	431	12.073	12.485	472.333	441.333
G9606_17693	5510	PPP1R7	60.53	65.32	60.81	63.36	55.37	57.48	1174	1241.97	1161	1186	1033	1097.97	62.22	58.73666667	1192.323333	1105.656667
C9606_83947	hsa_circ_0060616	hsa_circ_0060616	0.418	0.457	0	0.389	0.319	0.476	16	19	0	14	11	17	0.292	0.395	11.667	14
G9606_19118	114327	EFHC1	1.45	1.29	1.53	2.29	2.26	2.02	126	115	133	198	191	175	1.423333333	2.19	124.6666667	188
C9606_120867	hsa_circ_0120026	hsa_circ_0120026	0.418	0.962	0.766	0.723	0.812	1.092	16	40	29	26	28	39	0.715	0.876	28.333	31
G9606_33286	5430	POLR2A	21.78	21.94	23.26	24.94	26.62	28.34	2303	2375	2456	2615	2734	2971	22.32666667	26.63333333	2378	2773.333333
C9606_3049	hsa_circ_0075279	hsa_circ_0075279	0.522	0.433	0.529	0.278	0.29	0.336	20	18	20	10	10	12	0.495	0.301	19.333	10.667
C9606_1338	hsa_circ_0108672	hsa_circ_0108672	1.254	1.394	1.163	1.418	0.928	1.148	48	58	44	51	32	41	1.27	1.165	50	41.333
C9606_136564	hsa_circ_0018854	hsa_circ_0018854	0.366	0.24	0.317	0.445	0.58	0.532	14	10	12	16	20	19	0.308	0.519	12	18.333
C9606_23177	hsa_circ_0078207	hsa_circ_0078207	1.828	3.053	2.722	2.531	2.755	2.633	70	127	103	91	95	94	2.534	2.64	100	93.333
G9606_22746	7270	TTF1	9.76	9.93	9.45	6.79	6.82	6.02	461	483	453	318	316	288	9.713333333	6.543333333	465.6666667	307.3333333
G9606_10538	3798	KIF5A	0.02	0	0	0.01	0.08	0.04	2	0	0	1	7	4	0.006666667	0.043333333	0.666666667	4
C9606_50505	hsa_circ_0085159	hsa_circ_0085159	7.418	7.308	6.95	7.565	8.121	8.627	284	304	263	272	280	308	7.225	8.104	283.667	286.667
C9606_67538	hsa_circ_0020775	hsa_circ_0020775	0.522	0.409	0.766	0.918	0.899	0.784	20	17	29	33	31	28	0.566	0.867	22	30.667
C9606_48578	hsa_circ_0071010	hsa_circ_0071010	0	0	0	0	0	0.28	0	0	0	0	0	10	0	0.093	0	3.333
C9606_96939	hsa_circ_0069399	hsa_circ_0069399	0	0.24	0	0	0	0	0	10	0	0	0	0	0.08	0	3.333	0
C9606_43328	hsa_circ_0134058	hsa_circ_0134058	0.496	0.409	0.714	1.279	1.392	0.924	19	17	27	46	48	33	0.54	1.198	21	42.333
G9606_3904	147906	DACT3	0	0.03	0.03	0.03	0	0	0	1	1	1	0	0	0.02	0.01	0.666666667	0.333333333
G9606_22049	57585	CRAMP1	3.88	3.72	4.29	3.85	4.89	4.1	468	460	517	461	574	491	3.963333333	4.28	481.6666667	508.6666667
C9606_119089	hsa_circ_0135009	hsa_circ_0135009	0.261	0.288	0	0.556	0.493	0.7	10	12	0	20	17	25	0.183	0.583	7.333	20.667
C9606_112321	hsa_circ_0095512	hsa_circ_0095512	0.261	0	0	0	0	0	10	0	0	0	0	0	0.087	0	3.333	0
G9606_19172	9114	ATP6V0D1	74.46	80.62	77.51	74.34	75.51	76.16	1818	2014	1885	1794	1785	1838	77.53	75.33666667	1905.666667	1805.666667
C9606_79776	hsa_circ_0075094	hsa_circ_0075094	0	0.433	0.396	0	0	0	0	18	15	0	0	0	0.276	0	11	0
C9606_131439	hsa_circ_0092444	hsa_circ_0092444	2.716	3.269	3.039	3.337	3.771	4.286	104	136	115	120	130	153	3.008	3.798	118.333	134.333
C9606_62190	hsa_circ_0057004	hsa_circ_0057004	0	0.24	0.291	0.334	0.464	0.28	0	10	11	12	16	10	0.177	0.359	7	12.667
G9606_458	157680	VPS13B	7.68	8.06	7.43	8.73	9.47	10.29	1493	1608	1413	1643	1776	1922	7.723333333	9.496666667	1504.666667	1780.333333
C9606_108870	hsa_circ_0017494	hsa_circ_0017494	0.287	0	0	0	0	0	11	0	0	0	0	0	0.096	0	3.667	0
G9606_9508	83637	ZMIZ2	22.59	23.23	23.53	29.93	30.02	29.55	1763	1854	1831	2264	2253	2282	23.11666667	29.83333333	1816	2266.333333
C9606_138146	hsa_circ_0078217	hsa_circ_0078217	0.522	0.385	0.317	0	0	0	20	16	12	0	0	0	0.408	0	16	0
C9606_111780	hsa_circ_0140388	hsa_circ_0140388	0	0.264	0	0	0	0	0	11	0	0	0	0	0.088	0	3.667	0
C9606_129358	hsa_circ_0078185	hsa_circ_0078185	0	0.313	0	0.473	0	0.448	0	13	0	17	0	16	0.104	0.307	4.333	11
C9606_99093	hsa_circ_0032009	hsa_circ_0032009	0.862	0.337	0.344	0	0	0	33	14	13	0	0	0	0.514	0	20	0
C9606_62263	hsa_circ_0071797	hsa_circ_0071797	0.313	0.24	0	0.362	0.551	0.756	12	10	0	13	19	27	0.184	0.556	7.333	19.667
C9606_38254	hsa_circ_0014027	hsa_circ_0014027	0	0	0.396	0	0	0	0	0	15	0	0	0	0.132	0	5	0
C9606_61969	hsa_circ_0019482	hsa_circ_0019482	0.366	0	0	0	0.29	0.336	14	0	0	0	10	12	0.122	0.209	4.667	7.333
C9606_71289	hsa_circ_0021621	hsa_circ_0021621	1.828	1.827	2.431	2.336	2.552	2.689	70	76	92	84	88	96	2.029	2.526	79.333	89.333
C9606_85864	hsa_circ_0028251	hsa_circ_0028251	0	0.337	0	0.278	0.348	0	0	14	0	10	12	0	0.112	0.209	4.667	7.333
C9606_118173	hsa_circ_0023562	hsa_circ_0023562	1.045	1.154	1.268	1.585	1.305	1.429	40	48	48	57	45	51	1.156	1.44	45.333	51
G9606_7148	54511	HMGCLL1	0.1	0.1	0.14	0.07	0.07	0.03	2	2	2	1	2	1	0.113333333	0.056666667	2	1.333333333
C9606_47545	hsa_circ_0031285	hsa_circ_0031285	0.94	0.865	1.771	1.808	2.001	1.316	36	36	67	65	69	47	1.192	1.708	46.333	60.333
C9606_26276	hsa_circ_0041899	hsa_circ_0041899	0.313	0	0.317	0	0	0	12	0	12	0	0	0	0.21	0	8	0
C9606_124746	hsa_circ_0007644	hsa_circ_0007644	1.672	1.827	1.903	1.502	1.798	2.017	64	76	72	54	62	72	1.801	1.772	70.667	62.667
C9606_723	hsa_circ_0079859	hsa_circ_0079859	4.963	5.481	4.598	3.226	3.771	3.361	190	228	174	116	130	120	5.014	3.453	197.333	122
G9606_8605	107984974	LOC107984974	0.8	0.98	0.39	0.72	0.72	0.4	26.2	32.8	11.52	17.31	24.2	14.09	0.723333333	0.613333333	23.50666667	18.53333333
C9606_92992	hsa_circ_0036862	hsa_circ_0036862	0.548	0.553	0.581	0.556	0.406	0.448	21	23	22	20	14	16	0.561	0.47	22	16.667
G9606_2328	85461	TANC1	6.8	6.95	6.29	6.12	6.61	6.21	786	814	727	695	743	714	6.68	6.313333333	775.6666667	717.3333333
C9606_73957	hsa_circ_0006894	hsa_circ_0006894	1.123	1.178	0.899	1.697	1.798	1.541	43	49	34	61	62	55	1.067	1.679	42	59.333
C9606_44606	hsa_circ_0006520	hsa_circ_0006520	0.784	0.889	0.714	0.834	0.812	0.924	30	37	27	30	28	33	0.796	0.857	31.333	30.333
C9606_100119	hsa_circ_0118099	hsa_circ_0118099	0.47	0.673	0.502	0	0	0	18	28	19	0	0	0	0.548	0	21.667	0
C9606_55865	hsa_circ_0009635	hsa_circ_0009635	1.881	2.26	2.114	1.641	1.595	1.709	72	94	80	59	55	61	2.085	1.648	82	58.333
C9606_86910	hsa_circ_0061627	hsa_circ_0061627	0.627	0.529	0.608	0.751	0.696	0.924	24	22	23	27	24	33	0.588	0.79	23	28
C9606_34047	hsa_circ_0013865	hsa_circ_0013865	0.392	0.433	0.264	0.362	0.406	0.336	15	18	10	13	14	12	0.363	0.368	14.333	13
C9606_56071	hsa_circ_0131912	hsa_circ_0131912	0.392	0.385	0.396	0.417	0.348	0.476	15	16	15	15	12	17	0.391	0.414	15.333	14.667
G9606_9832	345222	MSANTD1	0.08	0.1	0.21	0.22	0.29	0.13	3.29	6.91	11.24	10.01	11.86	13.17	0.13	0.213333333	7.146666667	11.68
G9606_7228	79730	NSUN7	2.23	3.15	2.25	1.95	1.96	2.55	133.32	158.02	129.01	125.56	143.16	156.07	2.543333333	2.153333333	140.1166667	141.5966667
C9606_118940	hsa_circ_0027227	hsa_circ_0027227	0.261	0	0	0	0.29	0.448	10	0	0	0	10	16	0.087	0.246	3.333	8.667
G9606_6348	54987	C1orf123	25.47	26.83	29.86	23.5	19.93	20.21	388	422	453	355	298	307	27.38666667	21.21333333	421	320
C9606_6013	hsa_circ_0058364	hsa_circ_0058364	1.933	1.875	1.797	0.834	0.87	0.952	74	78	68	30	30	34	1.868	0.885	73.333	31.333
G9606_15152	387496	RASL11A	8.81	8.71	10.26	8.41	8.12	8.07	125	142	156	129	123	132	9.26	8.2	141	128
C9606_66014	hsa_circ_0085503	hsa_circ_0085503	0.784	0.962	0.899	0.556	0.638	0.728	30	40	34	20	22	26	0.882	0.641	34.667	22.667
G9606_24496	100526693	ARPC4-TTLL3	1.17	1.78	1.08	1.97	2.27	2.59	72.19	112.46	66.37	120.38	135.86	158.22	1.343333333	2.276666667	83.67333333	138.1533333
C9606_46481	hsa_circ_0127344	hsa_circ_0127344	0	0	0	0.362	0	0	0	0	0	13	0	0	0	0.121	0	4.333
G9606_7425	1832	DSP	31.29	30.22	29.62	22.25	23.83	25.62	4743	4730	4481	3340	3497	3834	30.37666667	23.9	4651.333333	3557
C9606_32593	hsa_circ_0050320	hsa_circ_0050320	0	0	0	0.501	0	0	0	0	0	18	0	0	0	0.167	0	6
C9606_98902	hsa_circ_0006400	hsa_circ_0006400	2.246	1.803	1.929	1.446	1.218	1.485	86	75	73	52	42	53	1.993	1.383	78	49
G9606_9703	259307	IL4I1	0.16	0.28	0.21	0.29	0.35	0.17	5	10	6	10	12	6	0.216666667	0.27	7	9.333333333
C9606_74836	hsa_circ_0000347	hsa_circ_0000347	2.978	2.957	2.246	3.449	3.509	4.033	114	123	85	124	121	144	2.727	3.664	107.333	129.667
C9606_74726	hsa_circ_0015230	hsa_circ_0015230	0.392	0.577	0.502	0.362	0.348	0.504	15	24	19	13	12	18	0.49	0.405	19.333	14.333
C9606_23553	hsa_circ_0109137	hsa_circ_0109137	1.515	2.188	1.084	1.502	1.566	1.429	58	91	41	54	54	51	1.596	1.499	63.333	53
C9606_113858	hsa_circ_0074053	hsa_circ_0074053	0.313	0	0	0.389	0.29	0	12	0	0	14	10	0	0.104	0.226	4	8
C9606_6942	hsa_circ_0112933	hsa_circ_0112933	0	0	0.317	0	0	0	0	0	12	0	0	0	0.106	0	4	0
C9606_103590	hsa_circ_0122924	hsa_circ_0122924	1.724	1.298	1.586	0.973	1.392	1.877	66	54	60	35	48	67	1.536	1.414	60	50
C9606_105365	hsa_circ_0053829	hsa_circ_0053829	0.522	0.313	0	0.389	0.29	0.476	20	13	0	14	10	17	0.278	0.385	11	13.667
C9606_125463	hsa_circ_0076415	hsa_circ_0076415	0.287	0.24	0.449	0	0	0.448	11	10	17	0	0	16	0.325	0.149	12.667	5.333
C9606_114611	hsa_circ_0046174	hsa_circ_0046174	0.313	0	0.291	0.306	0.29	0.364	12	0	11	11	10	13	0.201	0.32	7.667	11.333
C9606_125069	hsa_circ_0031078	hsa_circ_0031078	0.888	0.601	1.11	0.918	0.899	0.616	34	25	42	33	31	22	0.866	0.811	33.667	28.667
G9606_3819	3983	ABLIM1	7.98	8.73	8.02	6.14	6.37	6.79	867	966	868	655	671	718	8.243333333	6.433333333	900.3333333	681.3333333
C9606_79901	hsa_circ_0043668	hsa_circ_0043668	0.366	0.529	0.502	0.779	0.725	0.7	14	22	19	28	25	25	0.466	0.735	18.333	26
C9606_106216	hsa_circ_0054444	hsa_circ_0054444	0	0.457	0.476	0.612	0.493	0.448	0	19	18	22	17	16	0.311	0.518	12.333	18.333
C9606_34062	hsa_circ_0005405	hsa_circ_0005405	0	0.24	0	0	0	0	0	10	0	0	0	0	0.08	0	3.333	0
C9606_51444	hsa_circ_0053376	hsa_circ_0053376	0.366	0.24	0.264	0	0.493	0	14	10	10	0	17	0	0.29	0.164	11.333	5.667
G9606_4686	491	ATP2B2	0.01	0	0.01	0.01	0.02	0.01	1	0	1	2	3	2	0.006666667	0.013333333	0.666666667	2.333333333
C9606_132070	hsa_circ_0020310	hsa_circ_0020310	0.548	0.361	0.555	0.473	0.551	0.42	21	15	21	17	19	15	0.488	0.481	19	17
C9606_122489	hsa_circ_0068749	hsa_circ_0068749	0.392	0	0.396	0.278	0.348	0	15	0	15	10	12	0	0.263	0.209	10	7.333
C9606_13279	hsa_circ_0031024	hsa_circ_0031024	1.41	0.938	1.163	1.446	1.595	1.653	54	39	44	52	55	59	1.17	1.565	45.667	55.333
C9606_61230	hsa_circ_0006332	hsa_circ_0006332	1.75	1.418	1.876	0.389	0	0.308	67	59	71	14	0	11	1.681	0.232	65.667	8.333
C9606_34599	hsa_circ_0055501	hsa_circ_0055501	1.254	0.577	0.793	0.612	0.841	0.392	48	24	30	22	29	14	0.875	0.615	34	21.667
C9606_75401	hsa_circ_0041652	hsa_circ_0041652	0.313	0	0.291	0.473	0	0	12	0	11	17	0	0	0.201	0.158	7.667	5.667
G9606_18817	163051	ZNF709	0.1	0.03	0.03	0.07	0.05	0.11	8	2	2	5	4	8	0.053333333	0.076666667	4	5.666666667
C9606_31386	hsa_circ_0127751	hsa_circ_0127751	0	0	0	0.417	0	0.308	0	0	0	15	0	11	0	0.242	0	8.667
C9606_74914	hsa_circ_0078961	hsa_circ_0078961	0.627	1.25	0.793	0.667	1.044	1.344	24	52	30	24	36	48	0.89	1.018	35.333	36
C9606_81096	hsa_circ_0133409	hsa_circ_0133409	2.481	2.043	2.326	1.001	0.928	1.597	95	85	88	36	32	57	2.283	1.175	89.333	41.667
G9606_15319	90268	OTULIN	5.47	4.82	5.1	4.45	4.63	4.9	723	656	676	593	604	646	5.13	4.66	685	614.3333333
C9606_42653	hsa_circ_0006691	hsa_circ_0006691	0	0	0	0	0	0.28	0	0	0	0	0	10	0	0.093	0	3.333
C9606_44756	hsa_circ_0100311	hsa_circ_0100311	0.47	0.288	0	0.278	0	0.392	18	12	0	10	0	14	0.253	0.223	10	8
C9606_88780	hsa_circ_0029249	hsa_circ_0029249	0.261	0	0	0	0	0	10	0	0	0	0	0	0.087	0	3.333	0
C9606_69670	hsa_circ_0069856	hsa_circ_0069856	0	0	0.264	0.278	0	0.28	0	0	10	10	0	10	0.088	0.186	3.333	6.667
C9606_45335	hsa_circ_0116628	hsa_circ_0116628	0.601	0.337	0.766	0.918	0.841	0.728	23	14	29	33	29	26	0.568	0.829	22	29.333
C9606_123408	hsa_circ_0063465	hsa_circ_0063465	5.276	6.058	5.92	6.119	6.033	5.938	202	252	224	220	208	212	5.751	6.03	226	213.333
C9606_110500	hsa_circ_0046109	hsa_circ_0046109	0	0	0	0	0	0.308	0	0	0	0	0	11	0	0.103	0	3.667
C9606_4824	hsa_circ_0007678	hsa_circ_0007678	0.888	0.697	0.687	0.417	1.073	1.148	34	29	26	15	37	41	0.757	0.879	29.667	31
C9606_89917	hsa_circ_0048564	hsa_circ_0048564	1.593	1.683	1.295	1.641	1.914	1.344	61	70	49	59	66	48	1.524	1.633	60	57.667
C9606_19642	hsa_circ_0126322	hsa_circ_0126322	4.727	4.087	5.391	4.672	4.641	5.63	181	170	204	168	160	201	4.735	4.981	185	176.333
G9606_6890	7432	VIP	0	0	0.05	0.31	0.22	0.35	0	0	1	7	5	8	0.016666667	0.293333333	0.333333333	6.666666667
C9606_122022	hsa_circ_0005740	hsa_circ_0005740	2.116	2.115	2.484	2.753	2.9	2.857	81	88	94	99	100	102	2.238	2.837	87.667	100.333
G9606_25839	7283	TUBG1	34.38	35.86	36.41	20.51	20.26	19.27	996.09	1067.62	1053.25	589.56	570.28	554.34	35.55	20.01333333	1038.986667	571.3933333
C9606_31324	hsa_circ_0046218	hsa_circ_0046218	4.492	4.303	4.149	3.643	3.306	3.165	172	179	157	131	114	113	4.315	3.371	169.333	119.333
C9606_120030	hsa_circ_0056237	hsa_circ_0056237	0.81	1.034	0.978	0.946	1.305	1.569	31	43	37	34	45	56	0.941	1.273	37	45
G9606_6406	57215	THAP11	9.83	8.41	8.85	6.98	7.05	6.11	274	241	246	193	191	169	9.03	6.713333333	253.6666667	184.3333333
C9606_102944	hsa_circ_0102940	hsa_circ_0102940	0	0.24	0	0	0	0	0	10	0	0	0	0	0.08	0	3.333	0
C9606_137070	hsa_circ_0093267	hsa_circ_0093267	0.496	0.288	0	0.334	0.377	0.336	19	12	0	12	13	12	0.261	0.349	10.333	12.333
G9606_5701	114824	PNMA5	0.02	0	0.02	0	0	0.02	1	0	1	0	0	1	0.013333333	0.006666667	0.666666667	0.333333333
C9606_121979	hsa_circ_0087920	hsa_circ_0087920	0	0.385	0	0.417	0.377	0	0	16	0	15	13	0	0.128	0.265	5.333	9.333
C9606_44304	hsa_circ_0008017	hsa_circ_0008017	0.313	0.24	0	0.278	0.406	0	12	10	0	10	14	0	0.184	0.228	7.333	8
C9606_66902	hsa_circ_0049211	hsa_circ_0049211	0	0.529	0.396	0	0.29	0	0	22	15	0	10	0	0.308	0.097	12.333	3.333
C9606_64220	hsa_circ_0098618	hsa_circ_0098618	0.34	0.385	0.396	0.64	0.435	0.28	13	16	15	23	15	10	0.374	0.452	14.667	16
G9606_3745	65010	SLC26A6	2.31	2.67	2.09	1.73	1.47	1.7	93	106	85	68	57	66	2.356666667	1.633333333	94.66666667	63.66666667
C9606_52776	hsa_circ_0133313	hsa_circ_0133313	0	0.24	0	0.362	0.319	0.476	0	10	0	13	11	17	0.08	0.386	3.333	13.667
G9606_6699	51319	RSRC1	33.51	32.83	32.28	22.69	23.81	23.14	857	858	819	578	593	586	32.87333333	23.21333333	844.6666667	585.6666667
G9606_13262	2633	GBP1	0.85	0.79	0.65	0.5	0.54	0.47	39	37	30	22	23	21	0.763333333	0.503333333	35.33333333	22
G9606_11164	55858	TMEM165	56.95	57.25	56.7	78.29	73.95	75.57	1708.47	1763.17	1689.72	2318.19	2151.93	2237.47	56.96666667	75.93666667	1720.453333	2235.863333
G9606_4366	1745	DLX1	0.08	0.16	0.18	0.08	0.13	0.09	3	6	6	3	4	3	0.14	0.1	5	3.333333333
C9606_137783	hsa_circ_0005084	hsa_circ_0005084	0	0	0	0.278	0	0	0	0	0	10	0	0	0	0.093	0	3.333
C9606_116215	hsa_circ_0128811	hsa_circ_0128811	2.116	1.875	1.903	1.752	1.798	1.597	81	78	72	63	62	57	1.965	1.716	77	60.667
C9606_136964	hsa_circ_0005868	hsa_circ_0005868	0.34	0	0	0	0	0.308	13	0	0	0	0	11	0.113	0.103	4.333	3.667
C9606_53326	hsa_circ_0038926	hsa_circ_0038926	0.679	0.481	0.423	0	0	0	26	20	16	0	0	0	0.528	0	20.667	0
G9606_30485	9580	SOX13	18.24	18.93	19.49	25.41	26.12	26.36	1102	1164	1187	1518	1537	1575	18.88666667	25.96333333	1151	1543.333333
G9606_6781	128866	CHMP4B	126.33	133.98	132.7	143.63	144.69	141.46	3038	3312	3182	3426	3381	3376	131.0033333	143.26	3177.333333	3394.333333
C9606_16148	hsa_circ_0099999	hsa_circ_0099999	0	0	0.264	0	0	0	0	0	10	0	0	0	0.088	0	3.333	0
G9606_3996	23029	RBM34	52.72	52.43	53.18	43.04	41.17	41.71	1337	1365	1350.09	1076	1038.18	1073	52.77666667	41.97333333	1350.696667	1062.393333
C9606_83907	hsa_circ_0140523	hsa_circ_0140523	0.34	0.337	0	0.779	0.899	0.644	13	14	0	28	31	23	0.226	0.774	9	27.333
C9606_44736	hsa_circ_0108616	hsa_circ_0108616	2.011	1.635	2.061	2.142	1.798	2.213	77	68	78	77	62	79	1.902	2.051	74.333	72.667
C9606_8028	hsa_circ_0087397	hsa_circ_0087397	0.993	0.745	0.872	1.168	0.58	1.092	38	31	33	42	20	39	0.87	0.947	34	33.667
C9606_1485	hsa_circ_0001772	hsa_circ_0001772	2.847	2.332	1.665	1.947	1.711	2.437	109	97	63	70	59	87	2.281	2.032	89.667	72
C9606_103046	hsa_circ_0026124	hsa_circ_0026124	0.757	0.577	0.846	0	0.319	0.308	29	24	32	0	11	11	0.727	0.209	28.333	7.333
C9606_59720	hsa_circ_0112896	hsa_circ_0112896	1.358	1.755	1.612	1.363	1.363	1.653	52	73	61	49	47	59	1.575	1.46	62	51.667
C9606_99665	hsa_circ_0002077	hsa_circ_0002077	0.366	0.649	0.449	0	0.29	0	14	27	17	0	10	0	0.488	0.097	19.333	3.333
C9606_122873	hsa_circ_0068317	hsa_circ_0068317	0.444	0.385	0.37	0	0	0	17	16	14	0	0	0	0.4	0	15.667	0
C9606_38626	hsa_circ_0088621	hsa_circ_0088621	0	0.24	0.317	0	0.319	0.392	0	10	12	0	11	14	0.186	0.237	7.333	8.333
C9606_106074	hsa_circ_0076328	hsa_circ_0076328	0.47	0	0	0	0	0	18	0	0	0	0	0	0.157	0	6	0
C9606_26763	hsa_circ_0129035	hsa_circ_0129035	1.045	0.625	0.872	1.029	0.638	0.84	40	26	33	37	22	30	0.847	0.836	33	29.667
C9606_7303	hsa_circ_0014633	hsa_circ_0014633	0.627	1.202	0.819	0.612	1.334	0.952	24	50	31	22	46	34	0.883	0.966	35	34
C9606_95782	hsa_circ_0030695	hsa_circ_0030695	0	0	0	0.278	0	0	0	0	0	10	0	0	0	0.093	0	3.333
G9606_33684	23645	PPP1R15A	77.7	84.11	78.7	123.19	116.95	121.9	2786	3095	2816	4381	4074	4336	80.17	120.68	2899	4263.666667
G9606_5693	63970	TP53AIP1	0.23	0.27	0.28	0.76	0.88	1.08	15	19	12	38	44	54	0.26	0.906666667	15.33333333	45.33333333
C9606_95828	hsa_circ_0066555	hsa_circ_0066555	0	0	0	0	0.29	0.336	0	0	0	0	10	12	0	0.209	0	7.333
G9606_12420	3792	KEL	0	0.03	0.08	0	0	0.08	0	1	3	0	0	2	0.036666667	0.026666667	1.333333333	0.666666667
C9606_102042	hsa_circ_0092114	hsa_circ_0092114	1.045	1.058	1.268	1.363	1.682	1.344	40	44	48	49	58	48	1.124	1.463	44	51.667
C9606_89755	hsa_circ_0050509	hsa_circ_0050509	0.313	0.288	0	0	0	0	12	12	0	0	0	0	0.2	0	8	0
C9606_88158	hsa_circ_0025250	hsa_circ_0025250	0	0.288	0.264	0.278	0	0	0	12	10	10	0	0	0.184	0.093	7.333	3.333
G9606_25916	5862	RAB2A	33.59	32.69	32.1	30.96	30.95	32.64	1974	1969	1884	1805	1767	1902	32.79333333	31.51666667	1942.333333	1824.666667
G9606_14071	9667	SAFB2	21.59	22.13	22.53	16.15	16.57	15.9	1098.08	1161.24	1150	831.51	818.04	800.88	22.08333333	16.20666667	1136.44	816.81
G9606_8858	1649	DDIT3	4.59	3.89	3.86	7.21	7.52	6.71	64	56	53	98	97	94	4.113333333	7.146666667	57.66666667	96.33333333
C9606_54399	hsa_circ_0087960	hsa_circ_0087960	0	0	0	0.278	0	0	0	0	0	10	0	0	0	0.093	0	3.333
C9606_47661	hsa_circ_0066352	hsa_circ_0066352	0	0	0.264	0	0	0	0	0	10	0	0	0	0.088	0	3.333	0
C9606_89008	hsa_circ_0138114	hsa_circ_0138114	0.418	0.625	0.396	0.278	0	0	16	26	15	10	0	0	0.48	0.093	19	3.333
G9606_8721	113177	IZUMO4	0.04	0.34	0.13	0.33	0.17	0.16	1	7	3	5	2	3	0.17	0.22	3.666666667	3.333333333
G9606_21513	105377805	LOC105377805	0.02	0.06	0.03	0.06	0.08	0.05	1	4	2	4	5	4	0.036666667	0.063333333	2.333333333	4.333333333
C9606_17972	hsa_circ_0047771	hsa_circ_0047771	7.104	7.5	6.263	9.512	8.672	10.196	272	312	237	342	299	364	6.956	9.46	273.667	335
C9606_53350	hsa_circ_0098869	hsa_circ_0098869	0.392	0.24	0.37	0.501	0.58	0.644	15	10	14	18	20	23	0.334	0.575	13	20.333
G9606_27439	8351	HIST1H3D	0.65	0.47	1.13	1.33	2.32	2.49	8	6	14	16.42	28	30.73	0.75	2.046666667	9.333333333	25.05
C9606_29026	hsa_circ_0138109	hsa_circ_0138109	1.959	1.034	1.453	0.834	0.812	0.504	75	43	55	30	28	18	1.482	0.717	57.667	25.333
C9606_98259	hsa_circ_0081897	hsa_circ_0081897	0.914	0.529	0.529	1.057	0.986	0.952	35	22	20	38	34	34	0.657	0.998	25.667	35.333
C9606_54851	hsa_circ_0067572	hsa_circ_0067572	0.601	0.481	0.476	0.918	0.754	1.092	23	20	18	33	26	39	0.519	0.921	20.333	32.667
G9606_24167	113791	PIK3IP1	1.24	1.37	1.34	2.47	2.42	2.5	46	52	50	91	87	92	1.316666667	2.463333333	49.33333333	90
C9606_99332	hsa_circ_0120695	hsa_circ_0120695	0.496	0.288	0	0	0.29	0	19	12	0	0	10	0	0.261	0.097	10.333	3.333
G9606_27912	388969	C2orf68	12.62	11.91	12.17	15.06	15.01	14.45	695	678	666	740	763	727	12.23333333	14.84	679.6666667	743.3333333
G9606_21026	107984138	LOC107984138	5.39	6.05	4.78	6.51	7.1	6.32	226.34	258.45	199.53	266.24	282.88	260.6	5.406666667	6.643333333	228.1066667	269.9066667
C9606_95200	hsa_circ_0032708	hsa_circ_0032708	0.444	0.409	0.581	0	0	0.392	17	17	22	0	0	14	0.478	0.131	18.667	4.667
G9606_10069	56907	SPIRE1	8.55	8.55	9.14	21.22	21.29	22.13	720	730	765	1752	1721	1836	8.746666667	21.54666667	738.3333333	1769.666667
G9606_15485	10322	SMYD5	14.08	14.54	14.34	9.06	9.04	9.49	585	624	598	380	374	407	14.32	9.196666667	602.3333333	387
C9606_105868	hsa_circ_0079939	hsa_circ_0079939	0	0	0	0	0	0.448	0	0	0	0	0	16	0	0.149	0	5.333
G9606_27897	51588	PIAS4	5.43	5.71	6.01	6.14	5.94	5.46	267	288	294	297	283	266	5.716666667	5.846666667	283	282
C9606_51691	hsa_circ_0042697	hsa_circ_0042697	10.03	11.154	12.526	9.067	8.701	10.196	384	464	474	326	300	364	11.237	9.321	440.667	330
C9606_45435	hsa_circ_0019444	hsa_circ_0019444	0.261	0	0	0	0	0	10	0	0	0	0	0	0.087	0	3.333	0
C9606_21433	hsa_circ_0064601	hsa_circ_0064601	0.34	0.553	0	0	0.377	0.364	13	23	0	0	13	13	0.298	0.247	12	8.667
C9606_81756	hsa_circ_0081642	hsa_circ_0081642	0.836	0.962	0.846	0.89	0.986	1.148	32	40	32	32	34	41	0.881	1.008	34.667	35.667
G9606_12392	25793	FBXO7	45.08	46.9	49.18	44.77	44.52	46.81	1376	1476	1502	1360	1313	1401	47.05333333	45.36666667	1451.333333	1358
C9606_133214	hsa_circ_0128218	hsa_circ_0128218	0	0	0	0	0	0.336	0	0	0	0	0	12	0	0.112	0	4
G9606_9797	64801	ARV1	24.83	26.64	26.31	29.12	28.11	28.84	529	584	559	616	582	610	25.92666667	28.69	557.3333333	602.6666667
C9606_83720	hsa_circ_0056873	hsa_circ_0056873	2.089	2.5	2.378	3.365	2.175	2.969	80	104	90	121	75	106	2.322	2.836	91.333	100.667
C9606_121461	hsa_circ_0098838	hsa_circ_0098838	8.41	9.423	9.514	8.288	8.672	7.339	322	392	360	298	299	262	9.116	8.1	358	286.333
C9606_129139	hsa_circ_0012416	hsa_circ_0012416	0	0	0	0	0.348	0.364	0	0	0	0	12	13	0	0.237	0	8.333
C9606_123919	hsa_circ_0002169	hsa_circ_0002169	0	0.264	0	0	0	0	0	11	0	0	0	0	0.088	0	3.667	0
G9606_5	4584	MUC3A	0.02	0.06	0.05	0.03	0.05	0.02	4	12	8	6	9	3	0.043333333	0.033333333	8	6
C9606_19072	hsa_circ_0133648	hsa_circ_0133648	1.332	1.226	1.453	1.279	1.421	1.288	51	51	55	46	49	46	1.337	1.329	52.333	47
C9606_124096	hsa_circ_0076651	hsa_circ_0076651	78.434	80.049	78.329	56.932	57.051	57.281	3003	3330	2964	2047	1967	2045	78.937	57.088	3099	2019.667
G9606_6859	7153	TOP2A	56.36	54.58	53.65	10.33	11.01	10.74	5067	5025	4819	921	961	957	54.86333333	10.69333333	4970.333333	946.3333333
G9606_15557	8505	PARG	17.38	17.67	17.1	15.75	16.55	16.96	1083	1103	1055	971	988	1036	17.38333333	16.42	1080.333333	998.3333333
G9606_30281	105371921	LOC105371921	0	0.08	0.08	0	0.04	0	0	1	2	0	1	0	0.053333333	0.013333333	1	0.333333333
C9606_106599	hsa_circ_0101539	hsa_circ_0101539	3.03	3.774	3.33	4.116	3.596	4.426	116	157	126	148	124	158	3.378	4.046	133	143.333
G9606_6066	10260	DENND4A	6.04	6.08	5.19	5.09	5.27	5.42	736.92	760.38	637.12	598.03	617.64	676.75	5.77	5.26	711.4733333	630.8066667
C9606_113059	hsa_circ_0076594	hsa_circ_0076594	0.836	0.601	0.872	0.695	0.406	0.532	32	25	33	25	14	19	0.77	0.544	30	19.333
C9606_52760	hsa_circ_0056954	hsa_circ_0056954	0.392	0.337	0.396	0.362	0.58	0.364	15	14	15	13	20	13	0.375	0.435	14.667	15.333
C9606_11642	hsa_circ_0061872	hsa_circ_0061872	2.612	2.356	2.22	1.446	2.088	2.241	100	98	84	52	72	80	2.396	1.925	94	68
C9606_15606	hsa_circ_0081053	hsa_circ_0081053	0.287	0	0	0.278	0	0	11	0	0	10	0	0	0.096	0.093	3.667	3.333
G9606_1912	79161	TMEM243	6.24	6.61	7.82	6.83	6.06	5.56	104	113	134	110	100	97	6.89	6.15	117	102.3333333
G9606_9532	440400	RNASEK	226.66	240.72	237.56	234.15	208.33	210.49	2411	2649	2512	2471	2154	2225	234.98	217.6566667	2524	2283.333333
C9606_81267	hsa_circ_0004722	hsa_circ_0004722	1.776	1.466	2.114	1.279	1.421	2.045	68	61	80	46	49	73	1.785	1.582	69.667	56
C9606_78298	hsa_circ_0081711	hsa_circ_0081711	0.313	0	0	0.278	0	0	12	0	0	10	0	0	0.104	0.093	4	3.333
C9606_1909	hsa_circ_0005379	hsa_circ_0005379	0	0.24	0.291	0	0	0	0	10	11	0	0	0	0.177	0	7	0
G9606_744	57035	RSRP1	7.19	8.98	8.28	13.37	14.24	14.42	297	375	340	539	541	572	8.15	14.01	337.3333333	550.6666667
C9606_76590	hsa_circ_0126986	hsa_circ_0126986	0.313	0.433	0.423	0	0.348	0.336	12	18	16	0	12	12	0.39	0.228	15.333	8
G9606_24692	57132	CHMP1B	28.71	29.14	28.07	46.9	46.82	48.39	1341	1396	1309	2173	2125	2242	28.64	47.37	1348.666667	2180
C9606_69003	hsa_circ_0031748	hsa_circ_0031748	0	0.361	0.449	0.334	0.406	0.448	0	15	17	12	14	16	0.27	0.396	10.667	14
C9606_87138	hsa_circ_0013661	hsa_circ_0013661	0.784	1.058	0.502	0.584	0.464	0.7	30	44	19	21	16	25	0.781	0.583	31	20.667
G9606_24926	8643	PTCH2	0.05	0.22	0.15	0.26	0.22	0.21	3	13	9	15	13	12	0.14	0.23	8.333333333	13.33333333
C9606_17378	hsa_circ_0085520	hsa_circ_0085520	0.522	0.409	0.291	0	0.435	0.504	20	17	11	0	15	18	0.407	0.313	16	11
C9606_106948	hsa_circ_0081721	hsa_circ_0081721	6.06	5.529	7.215	6.091	5.308	5.826	232	230	273	219	183	208	6.268	5.742	245	203.333
G9606_17320	219537	SMTNL1	0.04	0.04	0.04	0.04	0	0.04	1	1	1	1	0	1	0.04	0.026666667	1	0.666666667
G9606_8662	253017	TECRL	0.02	0.09	0.09	0.19	0.19	0.14	1	4	3	8	8	6	0.066666667	0.173333333	2.666666667	7.333333333
C9606_6603	hsa_circ_0108176	hsa_circ_0108176	0.287	0	0.291	0	0	0	11	0	11	0	0	0	0.193	0	7.333	0
C9606_5878	hsa_circ_0051043	hsa_circ_0051043	0.444	0.337	0.502	0	0.319	0.364	17	14	19	0	11	13	0.428	0.228	16.667	8
C9606_119807	hsa_circ_0005853	hsa_circ_0005853	0.862	1.058	0.634	0.751	0.58	1.092	33	44	24	27	20	39	0.851	0.808	33.667	28.667
C9606_114443	hsa_circ_0130086	hsa_circ_0130086	1.724	1.947	1.586	1.669	1.044	1.513	66	81	60	60	36	54	1.752	1.409	69	50
C9606_71518	hsa_circ_0131373	hsa_circ_0131373	1.776	1.803	1.612	3.115	3.509	2.745	68	75	61	112	121	98	1.73	3.123	68	110.333
G9606_20309	2932	GSK3B	28.47	27.75	27.85	30.32	34.07	34.43	3162	3156	3089	3339	3675	3790	28.02333333	32.94	3135.666667	3601.333333
C9606_78332	hsa_circ_0107713	hsa_circ_0107713	1.645	1.659	1.903	1.168	1.218	0.868	63	69	72	42	42	31	1.736	1.085	68	38.333
G9606_15444	8915	BCL10	18.29	18.06	17.23	24.89	24.3	24.39	793	810	752	1092	1015	1038	17.86	24.52666667	785	1048.333333
C9606_61902	hsa_circ_0060639	hsa_circ_0060639	0.784	1.346	1.427	1.891	1.334	1.457	30	56	54	68	46	52	1.186	1.561	46.667	55.333
C9606_21024	hsa_circ_0049489	hsa_circ_0049489	0.34	0.361	0	0	0	0	13	15	0	0	0	0	0.234	0	9.333	0
C9606_9362	hsa_circ_0100899	hsa_circ_0100899	0.653	0.337	0.317	0.445	0.377	0.588	25	14	12	16	13	21	0.436	0.47	17	16.667
C9606_110681	hsa_circ_0122905	hsa_circ_0122905	0.601	0.649	0.423	0.807	0.754	1.092	23	27	16	29	26	39	0.558	0.884	22	31.333
C9606_72958	hsa_circ_0081323	hsa_circ_0081323	0.47	0	0	0	0	0	18	0	0	0	0	0	0.157	0	6	0
C9606_98861	hsa_circ_0078910	hsa_circ_0078910	1.228	0.769	0.608	0.667	0.783	0.616	47	32	23	24	27	22	0.868	0.689	34	24.333
G9606_6659	51738	GHRL	0.2	0.19	0.14	0.38	0.36	0.19	8	8	5	15	9	7	0.176666667	0.31	7	10.33333333
G9606_14164	28977	MRPL42	20.37	21.4	21.16	12.48	12.89	13.86	978	1053	1014	594	601	660	20.97666667	13.07666667	1015	618.3333333
G9606_32952	84649	DGAT2	14.19	12.21	14.87	14.41	13.18	12.74	512	437	511	506	447	453	13.75666667	13.44333333	486.6666667	468.6666667
C9606_67553	hsa_circ_0074107	hsa_circ_0074107	0	0	0	0.306	0	0	0	0	0	11	0	0	0	0.102	0	3.667
C9606_118355	hsa_circ_0054794	hsa_circ_0054794	0	0	0	0	0	0.364	0	0	0	0	0	13	0	0.121	0	4.333
C9606_3050	hsa_circ_0103732	hsa_circ_0103732	0	0.288	0.291	0	0.29	0.336	0	12	11	0	10	12	0.193	0.209	7.667	7.333
G9606_22364	2852	GPER1	1.59	1.64	1.67	2.71	1.66	2.29	68	73	73	115	70	98	1.633333333	2.22	71.33333333	94.33333333
C9606_83910	hsa_circ_0070977	hsa_circ_0070977	0.47	0.529	0.317	0.946	2.03	2.017	18	22	12	34	70	72	0.439	1.664	17.333	58.667
C9606_32780	hsa_circ_0029642	hsa_circ_0029642	0.601	0.505	0.449	0.64	0.754	0.336	23	21	17	23	26	12	0.518	0.577	20.333	20.333
C9606_45981	hsa_circ_0004406	hsa_circ_0004406	8.097	8.942	7.532	7.871	7.802	8.431	310	372	285	283	269	301	8.19	8.035	322.333	284.333
C9606_73549	hsa_circ_0072111	hsa_circ_0072111	0	0.409	0.449	0.862	0.754	0.42	0	17	17	31	26	15	0.286	0.679	11.333	24
G9606_23406	84319	CMSS1	53.34	54.35	51.79	19.75	16.78	16.65	924	969	892	339	281	287	53.16	17.72666667	928.3333333	302.3333333
C9606_101773	hsa_circ_0017342	hsa_circ_0017342	0	0.24	0	0	0	0	0	10	0	0	0	0	0.08	0	3.333	0
G9606_4086	23589	CARHSP1	48.79	51.03	51.61	50.51	48.97	49.44	2020	2180	2144	2089	1983	2040	50.47666667	49.64	2114.666667	2037.333333
C9606_99979	hsa_circ_0135577	hsa_circ_0135577	31.133	30.072	31.474	45.612	42.288	42.268	1192	1251	1191	1640	1458	1509	30.893	43.389	1211.333	1535.667
G9606_9867	3996	LLGL1	7.26	6.84	6.22	6.4	6.35	5.55	470	455	402	415	403.09	347	6.773333333	6.1	442.3333333	388.3633333
C9606_135971	hsa_circ_0073749	hsa_circ_0073749	0.392	0	0.476	0	0	0	15	0	18	0	0	0	0.289	0	11	0
C9606_15693	hsa_circ_0014171	hsa_circ_0014171	0	0	0.264	0	0	0	0	0	10	0	0	0	0.088	0	3.333	0
G9606_179	114792	KLHL32	0.01	0.04	0.03	0.07	0.07	0.05	1.41	4.72	2.4	3	4.87	6.37	0.026666667	0.063333333	2.843333333	4.746666667
C9606_30371	hsa_circ_0025520	hsa_circ_0025520	1.384	1.563	1.242	1.363	0.667	1.26	53	65	47	49	23	45	1.396	1.097	55	39
C9606_14385	hsa_circ_0025507	hsa_circ_0025507	0.34	0.264	0.529	0.473	0.348	0.504	13	11	20	17	12	18	0.378	0.442	14.667	15.667
C9606_119548	hsa_circ_0053340	hsa_circ_0053340	0	0.288	0.264	0	0	0	0	12	10	0	0	0	0.184	0	7.333	0
C9606_41911	hsa_circ_0006392	hsa_circ_0006392	0.81	0.505	0.608	0	0.319	0.448	31	21	23	0	11	16	0.641	0.256	25	9
G9606_3866	204219	CERS3	0	0	0	0.03	0	0	0	0	0	2	0	0	0	0.01	0	0.666666667
C9606_21112	hsa_circ_0100295	hsa_circ_0100295	0.522	0.553	0.502	0.779	0.754	0.588	20	23	19	28	26	21	0.526	0.707	20.667	25
C9606_43229	hsa_circ_0065053	hsa_circ_0065053	1.619	1.803	2.722	3.81	3.567	2.773	62	75	103	137	123	99	2.048	3.383	80	119.667
C9606_68024	hsa_circ_0095695	hsa_circ_0095695	3.866	4.615	3.964	3.56	3.887	2.857	148	192	150	128	134	102	4.148	3.435	163.333	121.333
C9606_128203	hsa_circ_0061502	hsa_circ_0061502	0.47	0	0.502	0.306	0.493	0.448	18	0	19	11	17	16	0.324	0.416	12.333	14.667
C9606_85310	hsa_circ_0116931	hsa_circ_0116931	1.907	1.466	1.48	1.669	1.653	1.849	73	61	56	60	57	66	1.618	1.724	63.333	61
C9606_123793	hsa_circ_0088829	hsa_circ_0088829	1.306	1.01	0.74	1.168	2.059	2.157	50	42	28	42	71	77	1.019	1.795	40	63.333
C9606_94614	hsa_circ_0138674	hsa_circ_0138674	0.784	0.337	0.634	0.334	0.638	0.504	30	14	24	12	22	18	0.585	0.492	22.667	17.333
C9606_49531	hsa_circ_0075014	hsa_circ_0075014	3.056	2.909	3.066	1.585	1.769	1.541	117	121	116	57	61	55	3.01	1.632	118	57.667
G9606_21413	107984043	LOC107984043	0.04	0.04	0.09	0	0	0	1	1.01	2	0	0	0	0.056666667	0	1.336666667	0
C9606_72126	hsa_circ_0018131	hsa_circ_0018131	1.149	1.466	1.321	2.002	1.711	1.793	44	61	50	72	59	64	1.312	1.835	51.667	65
G9606_7599	55118	CRTAC1	0	0	0	0.05	0.05	0	0	0	0	2	2	0	0	0.033333333	0	1.333333333
C9606_23327	hsa_circ_0067274	hsa_circ_0067274	3.082	3.125	3.224	4.116	4.293	4.65	118	130	122	148	148	166	3.144	4.353	123.333	154
G9606_4400	29974	A1CF	0	0	0.01	0.01	0	0.01	0	0	2	1	0	1	0.003333333	0.006666667	0.666666667	0.666666667
G9606_32843	1340	COX6B1	288.62	273.48	327.4	315.03	280.17	270.23	2047	2018	2302	2217	1932	1907	296.5	288.4766667	2122.333333	2018.666667
C9606_10145	hsa_circ_0133363	hsa_circ_0133363	0.418	0.409	0.529	0.973	0.522	0.532	16	17	20	35	18	19	0.452	0.676	17.667	24
C9606_35193	hsa_circ_0119261	hsa_circ_0119261	0	0	0.423	0	0	0	0	0	16	0	0	0	0.141	0	5.333	0
C9606_100577	hsa_circ_0070253	hsa_circ_0070253	1.019	0.913	1.11	0.862	1.189	0.812	39	38	42	31	41	29	1.014	0.954	39.667	33.667
C9606_55569	hsa_circ_0053316	hsa_circ_0053316	0.47	1.01	0.687	0.89	0.928	0.56	18	42	26	32	32	20	0.722	0.793	28.667	28
C9606_43926	hsa_circ_0097126	hsa_circ_0097126	0.862	1.37	1.163	1.14	0.928	0.896	33	57	44	41	32	32	1.132	0.988	44.667	35
C9606_25237	hsa_circ_0080142	hsa_circ_0080142	0.261	0.337	0.344	0.445	0.406	0.476	10	14	13	16	14	17	0.314	0.442	12.333	15.667
C9606_50959	hsa_circ_0112718	hsa_circ_0112718	0	0.409	0	0	0	0	0	17	0	0	0	0	0.136	0	5.667	0
C9606_29006	hsa_circ_0087355	hsa_circ_0087355	0.679	0.889	0.555	0.556	1.015	0.56	26	37	21	20	35	20	0.708	0.71	28	25
C9606_24699	hsa_circ_0027923	hsa_circ_0027923	0.548	0.529	0.899	0	0.319	0	21	22	34	0	11	0	0.659	0.106	25.667	3.667
C9606_65303	hsa_circ_0047818	hsa_circ_0047818	0.679	0.457	0.344	0.417	0.609	0.504	26	19	13	15	21	18	0.493	0.51	19.333	18
C9606_105039	hsa_circ_0130785	hsa_circ_0130785	0.731	0.841	0.819	0.528	0.58	0.952	28	35	31	19	20	34	0.797	0.687	31.333	24.333
C9606_34219	hsa_circ_0101063	hsa_circ_0101063	0.366	0.385	0.264	0.278	0	0.336	14	16	10	10	0	12	0.338	0.205	13.333	7.333
C9606_25344	hsa_circ_0076078	hsa_circ_0076078	0	0	0.317	0.278	0	0	0	0	12	10	0	0	0.106	0.093	4	3.333
C9606_67876	hsa_circ_0138497	hsa_circ_0138497	2.142	1.707	1.559	0.946	1.305	1.401	82	71	59	34	45	50	1.803	1.217	70.667	43
G9606_4378	80179	MYO19	22.92	22.84	22.09	7.1	7.37	7.28	1332.83	1350.29	1298.35	438.75	412.47	437.8	22.61666667	7.25	1327.156667	429.6733333
C9606_127391	hsa_circ_0131127	hsa_circ_0131127	0	0.24	0	0	0	0	0	10	0	0	0	0	0.08	0	3.333	0
C9606_23403	hsa_circ_0109724	hsa_circ_0109724	1.019	1.13	1.11	1.363	1.798	1.765	39	47	42	49	62	63	1.086	1.642	42.667	58
C9606_88836	hsa_circ_0046522	hsa_circ_0046522	0.731	0.769	0.819	0.667	0.638	0.728	28	32	31	24	22	26	0.773	0.678	30.333	24
C9606_49629	hsa_circ_0121217	hsa_circ_0121217	0.313	0.409	0	0.334	0.58	0.42	12	17	0	12	20	15	0.241	0.445	9.667	15.667
C9606_2660	hsa_circ_0102596	hsa_circ_0102596	0.34	0.361	0.581	0	0.841	0.616	13	15	22	0	29	22	0.427	0.486	16.667	17
G9606_23502	51351	ZNF117	1.12	0.98	1.18	1.27	1.04	1.71	112.48	100.71	117.89	125.91	101.84	170.37	1.093333333	1.34	110.36	132.7066667
C9606_136310	hsa_circ_0096138	hsa_circ_0096138	14.339	14.087	15.988	27.84	32.455	32.324	549	586	605	1001	1119	1154	14.805	30.873	580	1091.333
C9606_113261	hsa_circ_0009759	hsa_circ_0009759	1.515	1.707	1.242	0.973	1.102	1.457	58	71	47	35	38	52	1.488	1.177	58.667	41.667
G9606_5648	255411	TEX49	0.1	0	0.52	0.17	0.14	0.09	4.54	0	23.67	7.82	6.32	4.17	0.206666667	0.133333333	9.403333333	6.103333333
C9606_47982	hsa_circ_0001980	hsa_circ_0001980	6.373	7.38	7.664	7.342	7.019	6.975	244	307	290	264	242	249	7.139	7.112	280.333	251.667
C9606_136888	hsa_circ_0038430	hsa_circ_0038430	0	0	0	0	0.29	0	0	0	0	0	10	0	0	0.097	0	3.333
C9606_23711	hsa_circ_0054376	hsa_circ_0054376	0.496	0.433	0.687	0.528	0.464	0.42	19	18	26	19	16	15	0.539	0.471	21	16.667
C9606_10569	hsa_circ_0099787	hsa_circ_0099787	0.261	0.264	0	0	0	0	10	11	0	0	0	0	0.175	0	7	0
C9606_30787	hsa_circ_0093770	hsa_circ_0093770	8.828	7.885	8.562	13.405	13.168	14.958	338	328	324	482	454	534	8.425	13.844	330	490
C9606_98069	hsa_circ_0017964	hsa_circ_0017964	1.358	2.067	1.374	2.169	1.798	2.297	52	86	52	78	62	82	1.6	2.088	63.333	74
C9606_128808	hsa_circ_0076678	hsa_circ_0076678	0.261	0.288	0.291	0.501	0	0	10	12	11	18	0	0	0.28	0.167	11	6
C9606_16511	hsa_circ_0123072	hsa_circ_0123072	0	0.264	0	0	0	0	0	11	0	0	0	0	0.088	0	3.667	0
C9606_106625	hsa_circ_0140074	hsa_circ_0140074	3.395	3.221	3.039	3.977	4.09	4.762	130	134	115	143	141	170	3.218	4.276	126.333	151.333
C9606_36040	hsa_circ_0036403	hsa_circ_0036403	14.679	16.178	14.033	17.911	17.489	15.518	562	673	531	644	603	554	14.963	16.973	588.667	600.333
C9606_114798	hsa_circ_0063127	hsa_circ_0063127	0.81	0.865	0.766	1.085	0.928	1.008	31	36	29	39	32	36	0.814	1.007	32	35.667
G9606_22401	83468	GLT8D2	0.13	0.12	0.09	0.06	0.15	0.16	4	4	3	2	5	5	0.113333333	0.123333333	3.666666667	4
C9606_89996	hsa_circ_0088468	hsa_circ_0088468	0.653	0.433	0.476	0.473	0.319	0.812	25	18	18	17	11	29	0.521	0.535	20.333	19
C9606_47837	hsa_circ_0075730	hsa_circ_0075730	0.47	0.817	0.687	0.278	0.406	0	18	34	26	10	14	0	0.658	0.228	26	8
C9606_116454	hsa_circ_0115859	hsa_circ_0115859	0.705	0.649	0.555	0.667	1.102	0.812	27	27	21	24	38	29	0.636	0.86	25	30.333
G9606_31656	503542	SPRN	0.16	0.14	0.04	0.16	0.15	0.1	7.84	6.8	2.18	7.79	7.3	4.95	0.113333333	0.136666667	5.606666667	6.68
C9606_91476	hsa_circ_0030717	hsa_circ_0030717	0.496	0.673	0.502	0.389	0.696	0.532	19	28	19	14	24	19	0.557	0.539	22	19
C9606_83776	hsa_circ_0041291	hsa_circ_0041291	0.47	0.745	0.37	0	0.696	0.532	18	31	14	0	24	19	0.528	0.409	21	14.333
C9606_88293	hsa_circ_0116784	hsa_circ_0116784	5.824	5.168	6.448	4.394	4.032	4.706	223	215	244	158	139	168	5.813	4.377	227.333	155
G9606_14550	23203	PMPCA	18.18	18.12	17.74	12.93	12.72	11.59	591	605	576	417	401	373	18.01333333	12.41333333	590.6666667	397
C9606_448	hsa_circ_0055053	hsa_circ_0055053	0.261	0	0	0	0.377	0.504	10	0	0	0	13	18	0.087	0.294	3.333	10.333
C9606_125211	hsa_circ_0005090	hsa_circ_0005090	1.384	1.058	1.823	1.585	1.044	1.429	53	44	69	57	36	51	1.422	1.353	55.333	48
C9606_80209	hsa_circ_0040201	hsa_circ_0040201	0	0	0	0.445	0.377	0.308	0	0	0	16	13	11	0	0.377	0	13.333
G9606_5324	57082	KNL1	4.62	4.86	4.5	1.21	1.49	1.47	626.11	664.39	604	161.01	198.01	204	4.66	1.39	631.5	187.6733333
G9606_1323	374928	ZNF773	2.65	2.7	3.15	3.84	2.74	3.71	86.3	85	96.8	108	89	113.65	2.833333333	3.43	89.36666667	103.55
C9606_14570	hsa_circ_0112477	hsa_circ_0112477	1.698	1.394	1.586	2.03	1.276	1.625	65	58	60	73	44	58	1.559	1.644	61	58.333
C9606_117250	hsa_circ_0010188	hsa_circ_0010188	0.653	0.625	0.951	0.64	0.58	0.756	25	26	36	23	20	27	0.743	0.659	29	23.333
G9606_14891	440533	PSG8	0	0	0	0.04	0	0.04	0	0	0	1	0	1	0	0.026666667	0	0.666666667
C9606_36334	hsa_circ_0052150	hsa_circ_0052150	0.313	0	0	0	0	0	12	0	0	0	0	0	0.104	0	4	0
C9606_21547	hsa_circ_0087824	hsa_circ_0087824	0.34	0.288	0	0.306	0.29	0.392	13	12	0	11	10	14	0.209	0.329	8.333	11.667
G9606_10603	9670	IPO13	9.86	9.76	9.92	9.85	9.87	9.67	562	584	589	582	574	552	9.846666667	9.796666667	578.3333333	569.3333333
C9606_47871	hsa_circ_0044856	hsa_circ_0044856	0.679	0.361	0.423	0.584	0.58	0.644	26	15	16	21	20	23	0.488	0.603	19	21.333
C9606_38183	hsa_circ_0038563	hsa_circ_0038563	0.705	0.601	0.555	1.085	0.957	0.924	27	25	21	39	33	33	0.62	0.989	24.333	35
C9606_89077	hsa_circ_0044688	hsa_circ_0044688	0	0.313	0.344	0	0.29	0.336	0	13	13	0	10	12	0.219	0.209	8.667	7.333
C9606_77682	hsa_circ_0118096	hsa_circ_0118096	0.366	0	0.344	0	0.319	0	14	0	13	0	11	0	0.237	0.106	9	3.667
C9606_129451	hsa_circ_0039874	hsa_circ_0039874	0	0	0	0	0.29	0	0	0	0	0	10	0	0	0.097	0	3.333
C9606_84321	hsa_circ_0103954	hsa_circ_0103954	0	0.409	0.449	0	0.406	0.448	0	17	17	0	14	16	0.286	0.285	11.333	10
G9606_20873	1673	DEFB4A	4.06	3.68	3.49	3.31	2.48	2.75	19.66	18.67	16.65	15.9	11.67	13.25	3.743333333	2.846666667	18.32666667	13.60666667
C9606_32379	hsa_circ_0110031	hsa_circ_0110031	0.47	0.841	0	0.612	0.609	0.98	18	35	0	22	21	35	0.437	0.734	17.667	26
G9606_8020	54813	KLHL28	4.63	5.83	4.52	7.36	7.2	7.23	264.71	247	236	353	374.01	370	4.993333333	7.263333333	249.2366667	365.67
C9606_110857	hsa_circ_0077294	hsa_circ_0077294	0.496	0.385	0.423	0.584	0.406	0.336	19	16	16	21	14	12	0.435	0.442	17	15.667
C9606_26907	hsa_circ_0018062	hsa_circ_0018062	0.522	0.601	0.529	0.501	0.551	0.588	20	25	20	18	19	21	0.551	0.547	21.667	19.333
C9606_120302	hsa_circ_0080041	hsa_circ_0080041	2.612	2.356	3.013	1.808	1.914	1.793	100	98	114	65	66	64	2.66	1.838	104	65
C9606_42553	hsa_circ_0049168	hsa_circ_0049168	0.444	0.457	0.661	0.334	0.406	0.588	17	19	25	12	14	21	0.521	0.443	20.333	15.667
G9606_2450	89832	CHRFAM7A	0	0.02	0.02	0	0	0.02	0	1	1	0	0	1	0.013333333	0.006666667	0.666666667	0.333333333
C9606_18553	hsa_circ_0038165	hsa_circ_0038165	1.097	1.298	1.136	1.14	1.45	2.073	42	54	43	41	50	74	1.177	1.554	46.333	55
G9606_31209	51124	IER3IP1	39.07	44.16	40.12	41.8	36.66	38.49	850	988	870	902	775	831	41.11666667	38.98333333	902.6666667	836
C9606_122956	hsa_circ_0110670	hsa_circ_0110670	0.366	0.361	0.608	0.556	0.319	1.008	14	15	23	20	11	36	0.445	0.628	17.333	22.333
C9606_135857	hsa_circ_0000703	hsa_circ_0000703	1.071	1.13	1.533	1.112	1.305	1.344	41	47	58	40	45	48	1.245	1.254	48.667	44.333
G9606_12466	54880	BCOR	0.03	0.07	0.06	0.04	0.04	0.02	4	8	7	5	5	2	0.053333333	0.033333333	6.333333333	4
G9606_27799	389941	C1QL3	1.36	1.19	1.09	1.34	1.01	1.47	51	46	41	50	37	55	1.213333333	1.273333333	46	47.33333333
C9606_77668	hsa_circ_0128100	hsa_circ_0128100	0.679	1.442	0.766	1.196	1.479	1.625	26	60	29	43	51	58	0.962	1.433	38.333	50.667
C9606_103111	hsa_circ_0116448	hsa_circ_0116448	0	0.313	0	0	0	0	0	13	0	0	0	0	0.104	0	4.333	0
C9606_127388	hsa_circ_0056682	hsa_circ_0056682	0	0	0.264	0	0	0	0	0	10	0	0	0	0.088	0	3.333	0
C9606_81235	hsa_circ_0091038	hsa_circ_0091038	0	0	0	0.334	0	0.28	0	0	0	12	0	10	0	0.205	0	7.333
C9606_58691	hsa_circ_0006790	hsa_circ_0006790	0.575	0.817	0.476	0.278	0.58	0.504	22	34	18	10	20	18	0.623	0.454	24.667	16
C9606_92680	hsa_circ_0084750	hsa_circ_0084750	0.601	0.841	0.74	0.807	0.87	0.98	23	35	28	29	30	35	0.727	0.886	28.667	31.333
C9606_75657	hsa_circ_0127409	hsa_circ_0127409	2.873	2.74	3.33	2.142	2.262	2.381	110	114	126	77	78	85	2.981	2.262	116.667	80
G9606_22435	200407	CREG2	0.26	0.35	0.31	0.36	0.26	0.18	10	14	12	14	9	7	0.306666667	0.266666667	12	10
C9606_22733	hsa_circ_0058539	hsa_circ_0058539	2.22	1.923	2.458	3.866	3.887	3.053	85	80	93	139	134	109	2.2	3.602	86	127.333
C9606_44977	hsa_circ_0027368	hsa_circ_0027368	0.418	0.337	0	0	0.464	0.336	16	14	0	0	16	12	0.252	0.267	10	9.333
C9606_43381	hsa_circ_0005338	hsa_circ_0005338	0.601	0.529	0.899	0.501	0.928	0.448	23	22	34	18	32	16	0.676	0.626	26.333	22
C9606_134740	hsa_circ_0005041	hsa_circ_0005041	0.757	1.202	1.348	0.834	1.044	0.924	29	50	51	30	36	33	1.102	0.934	43.333	33
C9606_17502	hsa_circ_0020670	hsa_circ_0020670	0	0.288	0	0	0	0	0	12	0	0	0	0	0.096	0	4	0
C9606_44778	hsa_circ_0039663	hsa_circ_0039663	0.47	0.288	0.423	0.501	0.319	0.42	18	12	16	18	11	15	0.394	0.413	15.333	14.667
G9606_6631	130733	TMEM178A	0.47	0.46	0.46	0.97	0.68	0.79	10	11	9.03	24	16	18	0.463333333	0.813333333	10.01	19.33333333
G9606_5931	6556	SLC11A1	0.07	0.05	0.12	0.1	0.07	0.14	4	3	7	5	4	7	0.08	0.103333333	4.666666667	5.333333333
G9606_15053	27293	SMPDL3B	11.86	10.14	11.09	11.33	11.38	10.83	330	294	313	318	314	300	11.03	11.18	312.3333333	310.6666667
C9606_116062	hsa_circ_0058929	hsa_circ_0058929	3.213	3.053	2.458	2.948	2.929	2.857	123	127	93	106	101	102	2.908	2.911	114.333	103
C9606_65073	hsa_circ_0007681	hsa_circ_0007681	2.821	2.885	2.22	3.727	3.132	3.137	108	120	84	134	108	112	2.642	3.332	104	118
C9606_99167	hsa_circ_0103970	hsa_circ_0103970	0	0	0	0	0.319	0	0	0	0	0	11	0	0	0.106	0	3.667
C9606_99417	hsa_circ_0032207	hsa_circ_0032207	0	0	0.37	0	0	0	0	0	14	0	0	0	0.123	0	4.667	0
C9606_41932	hsa_circ_0062113	hsa_circ_0062113	0.287	0.264	0	0.334	0	0	11	11	0	12	0	0	0.184	0.111	7.333	4
C9606_108000	hsa_circ_0091054	hsa_circ_0091054	0	0	0	0	0.319	0	0	0	0	0	11	0	0	0.106	0	3.667
C9606_93680	hsa_circ_0056856	hsa_circ_0056856	0.862	0.264	0.951	0.528	0.928	0.364	33	11	36	19	32	13	0.692	0.607	26.667	21.333
C9606_80145	hsa_circ_0120490	hsa_circ_0120490	0.47	0.673	0.423	0	0.29	0	18	28	16	0	10	0	0.522	0.097	20.667	3.333
C9606_16267	hsa_circ_0073907	hsa_circ_0073907	0.836	0.433	1.057	0.723	0.638	0.84	32	18	40	26	22	30	0.775	0.734	30	26
C9606_130146	hsa_circ_0116794	hsa_circ_0116794	0	0	0	0.278	0.725	0.616	0	0	0	10	25	22	0	0.54	0	19
C9606_91529	hsa_circ_0105326	hsa_circ_0105326	2.638	2.548	2.59	1.808	1.769	1.877	101	106	98	65	61	67	2.592	1.818	101.667	64.333
G9606_24320	57551	TAOK1	11.31	11.46	10.31	10.84	11.08	12.06	2165	2246	1973	2059	2061	2290	11.02666667	11.32666667	2128	2136.666667
C9606_44031	hsa_circ_0075020	hsa_circ_0075020	12.354	11.923	12.764	7.426	7.251	8.879	473	496	483	267	250	317	12.347	7.852	484	278
C9606_99499	hsa_circ_0135192	hsa_circ_0135192	0.914	0.673	0.74	1.168	1.334	1.401	35	28	28	42	46	50	0.776	1.301	30.333	46
G9606_4119	165829	GPR156	0.54	0.56	0.39	0.2	0.26	0.13	35	39	25	13	16	8	0.496666667	0.196666667	33	12.33333333
C9606_85134	hsa_circ_0129031	hsa_circ_0129031	1.306	1.346	1.427	0.695	0.406	0.812	50	56	54	25	14	29	1.36	0.638	53.333	22.667
C9606_39687	hsa_circ_0002705	hsa_circ_0002705	0	0	0	0.389	0	0.504	0	0	0	14	0	18	0	0.298	0	10.667
C9606_137638	hsa_circ_0139628	hsa_circ_0139628	1.097	1.346	1.691	1.196	1.566	1.316	42	56	64	43	54	47	1.378	1.359	54	48
C9606_99452	hsa_circ_0012477	hsa_circ_0012477	1.881	1.466	1.48	2.197	1.45	1.765	72	61	56	79	50	63	1.609	1.804	63	64
C9606_29233	hsa_circ_0124989	hsa_circ_0124989	1.123	1.082	1.48	0.918	0.696	0.532	43	45	56	33	24	19	1.228	0.715	48	25.333
C9606_34879	hsa_circ_0004525	hsa_circ_0004525	1.045	1.058	0.476	1.502	1.073	1.401	40	44	18	54	37	50	0.86	1.325	34	47
C9606_90730	hsa_circ_0102550	hsa_circ_0102550	2.638	2.356	2.246	1.975	2.349	2.493	101	98	85	71	81	89	2.413	2.272	94.667	80.333
G9606_227	7099	TLR4	15.43	15.36	14.83	35.75	36.97	38.36	1373	1399	1316	3153	3185	3384	15.20666667	37.02666667	1362.666667	3240.666667
C9606_77466	hsa_circ_0016302	hsa_circ_0016302	0.34	0.313	0.396	0.556	0.58	0.532	13	13	15	20	20	19	0.35	0.556	13.667	19.667
G9606_20541	729420	LMO7DN	0	0.06	0	0.12	0.19	0.43	0	1	0	3	3	8	0.02	0.246666667	0.333333333	4.666666667
C9606_127548	hsa_circ_0028071	hsa_circ_0028071	1.384	1.058	1.057	1.085	1.334	1.373	53	44	40	39	46	49	1.166	1.264	45.667	44.667
C9606_54013	hsa_circ_0131922	hsa_circ_0131922	0	0	0	0	0	0.392	0	0	0	0	0	14	0	0.131	0	4.667
C9606_131355	hsa_circ_0000395	hsa_circ_0000395	0	0	0	0	0.493	0.308	0	0	0	0	17	11	0	0.267	0	9.333
C9606_75727	hsa_circ_0072243	hsa_circ_0072243	0	0.264	0.264	0	0	0	0	11	10	0	0	0	0.176	0	7	0
C9606_129083	hsa_circ_0047440	hsa_circ_0047440	0	0.505	0.396	0.612	0.319	0.392	0	21	15	22	11	14	0.3	0.441	12	15.667
C9606_104671	hsa_circ_0047562	hsa_circ_0047562	0.261	0	0	0	0	0	10	0	0	0	0	0	0.087	0	3.333	0
C9606_61869	hsa_circ_0045217	hsa_circ_0045217	0.366	0.529	0.423	0.278	0.58	0.28	14	22	16	10	20	10	0.439	0.379	17.333	13.333
C9606_114629	hsa_circ_0038840	hsa_circ_0038840	0.47	0.505	0.396	0.64	0.696	0.588	18	21	15	23	24	21	0.457	0.641	18	22.667
G9606_23571	222068	TMED4	80.22	78.74	77.98	91.66	94.31	91.63	2824	2842	2737	3188	3213	3194	78.98	92.53333333	2801	3198.333333
C9606_121138	hsa_circ_0022638	hsa_circ_0022638	3.108	3.486	2.696	2.447	2.494	2.801	119	145	102	88	86	100	3.097	2.581	122	91.333
G9606_3097	2861	GPR37	0.15	0.12	0.17	0.3	0.29	0.31	13	11	15	26	25	27	0.146666667	0.3	13	26
C9606_24604	hsa_circ_0123805	hsa_circ_0123805	0.261	0.264	0.264	0	0	0	10	11	10	0	0	0	0.263	0	10.333	0
C9606_108075	hsa_circ_0132509	hsa_circ_0132509	1.619	1.707	1.559	1.585	1.827	1.821	62	71	59	57	63	65	1.628	1.744	64	61.667
C9606_23495	hsa_circ_0006464	hsa_circ_0006464	1.645	1.442	1.797	2.086	1.943	1.653	63	60	68	75	67	59	1.628	1.894	63.667	67
G9606_16820	126147	NTN5	0.33	0.23	0.23	0.7	0.5	0.51	9	7	7	21	14	14	0.263333333	0.57	7.666666667	16.33333333
G9606_4524	780	DDR1	60.4	59.18	60.81	68.89	66.17	66.5	3537	3566	3561	4007	3769	3867	60.13	67.18666667	3554.666667	3881
C9606_7831	hsa_circ_0014970	hsa_circ_0014970	0.94	0.721	0.899	1.029	1.16	0.924	36	30	34	37	40	33	0.853	1.038	33.333	36.667
C9606_84521	hsa_circ_0057717	hsa_circ_0057717	15.802	16.25	16.147	20.553	19.172	20.308	605	676	611	739	661	725	16.066	20.011	630.667	708.333
C9606_31543	hsa_circ_0059352	hsa_circ_0059352	0	0	0.264	0.362	0.638	0.308	0	0	10	13	22	11	0.088	0.436	3.333	15.333
C9606_95900	hsa_circ_0029378	hsa_circ_0029378	0	0	0	0	0.406	0	0	0	0	0	14	0	0	0.135	0	4.667
C9606_71590	hsa_circ_0041308	hsa_circ_0041308	0	0	0	0	0	0.28	0	0	0	0	0	10	0	0.093	0	3.333
C9606_18860	hsa_circ_0065643	hsa_circ_0065643	0.862	1.298	0.925	0.695	0.783	0.756	33	54	35	25	27	27	1.028	0.745	40.667	26.333
C9606_77261	hsa_circ_0059074	hsa_circ_0059074	0.575	0.529	0.529	0	0.58	0.532	22	22	20	0	20	19	0.544	0.371	21.333	13
C9606_99944	hsa_circ_0116411	hsa_circ_0116411	0.392	0.529	0.476	0.389	0.348	0.392	15	22	18	14	12	14	0.466	0.376	18.333	13.333
G9606_19075	81533	ITFG1	49.81	50.03	47.72	72.5	68.54	69.59	2596	2673	2484	3749	3471	3597	49.18666667	70.21	2584.333333	3605.666667
C9606_22795	hsa_circ_0116673	hsa_circ_0116673	0.731	0.721	0.687	0.973	0.783	0.728	28	30	26	35	27	26	0.713	0.828	28	29.333
G9606_34294	107984862	LOC107984862	0.05	0.1	0.16	0.19	0.11	0.18	3	6	9	11	6	10	0.103333333	0.16	6	9
G9606_9771	344558	SH3RF3	0.22	0.2	0.21	0.17	0.17	0.25	19	18	18	14	15	22	0.21	0.196666667	18.33333333	17
G9606_16525	27244	SESN1	1.64	1.68	1.22	1.46	1.5	1.18	79	82	57	69	67	57	1.513333333	1.38	72.66666667	64.33333333
G9606_2720	9693	RAPGEF2	5.57	5.44	5.33	7.06	6.8	7.59	599	597	566	751	705	803	5.446666667	7.15	587.3333333	753
G9606_29970	150368	PHETA2	0.03	0.06	0.03	0.09	0.06	0.03	1	2	1	3	2	1	0.04	0.06	1.333333333	2
C9606_80635	hsa_circ_0118347	hsa_circ_0118347	1.228	0.721	0.899	0.473	1.392	1.008	47	30	34	17	48	36	0.949	0.958	37	33.667
C9606_113737	hsa_circ_0062074	hsa_circ_0062074	0	0.337	0	0	0	0.392	0	14	0	0	0	14	0.112	0.131	4.667	4.667
C9606_94015	hsa_circ_0101286	hsa_circ_0101286	2.455	2.5	2.378	1.891	2.175	2.325	94	104	90	68	75	83	2.444	2.13	96	75.333
C9606_14725	hsa_circ_0040261	hsa_circ_0040261	0.81	0.841	0.766	0.528	0	0.728	31	35	29	19	0	26	0.806	0.419	31.667	15
G9606_22599	143	PARP4	25.23	24.15	24.26	26.78	27.8	28.86	2157	2113	2070	2269	2308	2443	24.54666667	27.81333333	2113.333333	2340
C9606_96300	hsa_circ_0085934	hsa_circ_0085934	0	0.264	0.264	0.334	0.29	0	0	11	10	12	10	0	0.176	0.208	7	7.333
C9606_89167	hsa_circ_0004647	hsa_circ_0004647	0.261	0.385	0	0	0	0	10	16	0	0	0	0	0.215	0	8.667	0
C9606_98930	hsa_circ_0030905	hsa_circ_0030905	0.366	0.385	0	0.334	0	0.56	14	16	0	12	0	20	0.25	0.298	10	10.667
C9606_47164	hsa_circ_0135221	hsa_circ_0135221	7.522	6.202	7.294	6.508	7.338	6.33	288	258	276	234	253	226	7.006	6.725	274	237.667
G9606_6670	282890	ZNF311	2.45	2.24	1.66	1.67	1.08	1.46	119	111	80	83	52	71	2.116666667	1.403333333	103.3333333	68.66666667
G9606_22780	162461	TMEM92	12.22	13.21	11.53	17.63	14.62	15.17	306	335	301	472	400	434	12.32	15.80666667	314	435.3333333
C9606_120109	hsa_circ_0051813	hsa_circ_0051813	1.854	1.875	1.691	1.502	1.566	1.288	71	78	64	54	54	46	1.807	1.452	71	51.333
C9606_119931	hsa_circ_0052214	hsa_circ_0052214	7.574	9.087	8.747	7.537	7.657	8.319	290	378	331	271	264	297	8.469	7.838	333	277.333
C9606_118722	hsa_circ_0040179	hsa_circ_0040179	0	0	0	0	0.435	0	0	0	0	0	15	0	0	0.145	0	5
C9606_61955	hsa_circ_0071720	hsa_circ_0071720	0.496	0.601	0.502	0.501	0.464	0.644	19	25	19	18	16	23	0.533	0.536	21	19
C9606_24622	hsa_circ_0021320	hsa_circ_0021320	0.366	0	0	0	0	0	14	0	0	0	0	0	0.122	0	4.667	0
G9606_26396	1209	CLPTM1	67.42	70.71	67.78	73.93	73.95	71.49	2606	2812	2627	2835	2788	2755	68.63666667	73.12333333	2681.666667	2792.666667
G9606_14351	9317	PTER	7.51	6.42	7.05	7.32	7.84	7.61	410	367	384	414	432	422	6.993333333	7.59	387	422.6666667
C9606_15592	hsa_circ_0004293	hsa_circ_0004293	1.645	1.49	1.718	1.669	1.856	1.877	63	62	65	60	64	67	1.618	1.801	63.333	63.667
C9606_40023	hsa_circ_0058730	hsa_circ_0058730	0	0	0	0.362	0	0.336	0	0	0	13	0	12	0	0.233	0	8.333
C9606_105595	hsa_circ_0048097	hsa_circ_0048097	0.575	0.962	0.555	0.334	0.522	0	22	40	21	12	18	0	0.697	0.285	27.667	10
C9606_89040	hsa_circ_0069487	hsa_circ_0069487	1.045	0.865	0.819	0.723	0.957	1.288	40	36	31	26	33	46	0.91	0.989	35.667	35
C9606_13542	hsa_circ_0126556	hsa_circ_0126556	0.261	0.288	0.291	0	0.29	0	10	12	11	0	10	0	0.28	0.097	11	3.333
G9606_15243	440087	SMCO3	0.06	0	0.03	0	0	0	2	0	1	0	0	0	0.03	0	1	0
C9606_7392	hsa_circ_0005763	hsa_circ_0005763	0.548	0.313	0.264	0.584	0.435	0.56	21	13	10	21	15	20	0.375	0.526	14.667	18.667
G9606_9898	158055	C9orf163	0.18	0.25	0.11	0.39	0.26	0.21	7	10	4.11	15	10	8	0.18	0.286666667	7.036666667	11
G9606_272	64928	MRPL14	59.28	50.5	57.06	35.33	40.79	34.57	801	700	763	470	533	466	55.61333333	36.89666667	754.6666667	489.6666667
C9606_97176	hsa_circ_0078829	hsa_circ_0078829	0	0	0	0	0.348	0	0	0	0	0	12	0	0	0.116	0	4
C9606_47689	hsa_circ_0009692	hsa_circ_0009692	0.261	0	0	0	0	0	10	0	0	0	0	0	0.087	0	3.333	0
G9606_2459	6490	PMEL	1.4	0.93	1.2	0.87	0.69	0.9	45	31	39	28	19	26	1.176666667	0.82	38.33333333	24.33333333
C9606_110499	hsa_circ_0061929	hsa_circ_0061929	0.366	0.24	0.661	0.751	0.493	0.672	14	10	25	27	17	24	0.422	0.639	16.333	22.667
C9606_94974	hsa_circ_0087544	hsa_circ_0087544	0	0.24	0	0	0	0.28	0	10	0	0	0	10	0.08	0.093	3.333	3.333
G9606_22959	10838	ZNF275	5.61	5.06	4.87	3.93	3.7	3.42	555	513	482	386	356	336	5.18	3.683333333	516.6666667	359.3333333
C9606_25063	hsa_circ_0003222	hsa_circ_0003222	1.071	0.865	0.872	0.751	1.218	1.26	41	36	33	27	42	45	0.936	1.076	36.667	38
C9606_96395	hsa_circ_0062523	hsa_circ_0062523	0.522	0.601	0.423	0.862	0.696	0.728	20	25	16	31	24	26	0.515	0.762	20.333	27
C9606_137809	hsa_circ_0124784	hsa_circ_0124784	0.575	0.385	0	0	0	0	22	16	0	0	0	0	0.32	0	12.667	0
C9606_66651	hsa_circ_0107366	hsa_circ_0107366	0.261	0	0	0	0	0	10	0	0	0	0	0	0.087	0	3.333	0
C9606_135351	hsa_circ_0064866	hsa_circ_0064866	0	0.24	0	0	0.29	0	0	10	0	0	10	0	0.08	0.097	3.333	3.333
C9606_61802	hsa_circ_0082829	hsa_circ_0082829	0.444	0.433	0.423	0.473	0.29	0.504	17	18	16	17	10	18	0.433	0.422	17	15
C9606_83993	hsa_circ_0013926	hsa_circ_0013926	0	0.288	0	0	0	0	0	12	0	0	0	0	0.096	0	4	0
C9606_105891	hsa_circ_0000190	hsa_circ_0000190	0.94	1.154	1.216	1.613	1.45	1.176	36	48	46	58	50	42	1.103	1.413	43.333	50
G9606_23375	161779	PGBD4	0.83	0.92	0.89	1.01	1.48	1.45	29	33	31	35	50	50	0.88	1.313333333	31	45
C9606_69386	hsa_circ_0113031	hsa_circ_0113031	0.261	0	0	0.417	0.435	0	10	0	0	15	15	0	0.087	0.284	3.333	10
C9606_75837	hsa_circ_0079631	hsa_circ_0079631	0.261	0	0	0	0	0	10	0	0	0	0	0	0.087	0	3.333	0
C9606_59872	hsa_circ_0137732	hsa_circ_0137732	2.716	3.077	2.775	4.367	5.308	4.202	104	128	105	157	183	150	2.856	4.626	112.333	163.333
G9606_35062	1174	AP1S1	149.12	152.28	160.04	151.48	154.29	142.89	2768	2910	2960	2789	2783	2633	153.8133333	149.5533333	2879.333333	2735
C9606_128751	hsa_circ_0076341	hsa_circ_0076341	0.575	0.865	0.502	1.057	0.522	0.504	22	36	19	38	18	18	0.647	0.694	25.667	24.667
G9606_8018	79002	TRIR	122.71	119.3	129.69	100.21	92.93	90.85	1618	1624	1702	1311	1191	1190	123.9	94.66333333	1648	1230.666667
G9606_19773	80071	CCDC15	1.59	1.48	1.29	0.31	0.52	0.49	84	85	74	18	28	27	1.453333333	0.44	81	24.33333333
C9606_17860	hsa_circ_0006605	hsa_circ_0006605	1.097	1.298	1.189	1.836	2.233	1.961	42	54	45	66	77	70	1.195	2.01	47	71
G9606_25089	147372	CCBE1	2.36	2.71	2.12	1.11	0.94	0.96	213	260	191	105	84	93	2.396666667	1.003333333	221.3333333	94
G9606_137	10808	HSPH1	160.04	166.07	160.95	324.71	316.75	334	8369	8864	8382	16872	16140	17338	162.3533333	325.1533333	8538.333333	16783.33333
C9606_65988	hsa_circ_0068141	hsa_circ_0068141	1.672	1.466	1.11	2.03	2.088	2.325	64	61	42	73	72	83	1.416	2.148	55.667	76
C9606_100272	hsa_circ_0014414	hsa_circ_0014414	4.257	4.255	4.73	3.755	3.045	2.493	163	177	179	135	105	89	4.414	3.098	173	109.667
C9606_128199	hsa_circ_0107419	hsa_circ_0107419	0	0	0	0.389	0	0.336	0	0	0	14	0	12	0	0.242	0	8.667
C9606_89350	hsa_circ_0089081	hsa_circ_0089081	0	0	0	0	0.319	0.336	0	0	0	0	11	12	0	0.218	0	7.667
C9606_43725	hsa_circ_0123080	hsa_circ_0123080	0.731	1.058	0.766	0.807	0.928	0.532	28	44	29	29	32	19	0.852	0.756	33.667	26.667
C9606_103472	hsa_circ_0003409	hsa_circ_0003409	0.601	1.13	0.872	1.252	1.015	0.7	23	47	33	45	35	25	0.868	0.989	34.333	35
C9606_106392	hsa_circ_0002164	hsa_circ_0002164	2.325	2.067	1.665	1.891	1.769	1.821	89	86	63	68	61	65	2.019	1.827	79.333	64.667
C9606_87635	hsa_circ_0133850	hsa_circ_0133850	0.418	0.577	0.634	0.612	0.841	0.7	16	24	24	22	29	25	0.543	0.718	21.333	25.333
C9606_71218	hsa_circ_0119608	hsa_circ_0119608	0.313	0.385	0.37	0.667	0.348	0.56	12	16	14	24	12	20	0.356	0.525	14	18.667
G9606_5284	5089	PBX2	29.84	28.68	29.68	28.07	29.12	28.32	1467	1446	1457	1369	1391	1381	29.4	28.50333333	1456.666667	1380.333333
C9606_130094	hsa_circ_0026078	hsa_circ_0026078	0.261	0.24	0.37	0	0.377	0.532	10	10	14	0	13	19	0.29	0.303	11.333	10.667
C9606_948	hsa_circ_0080165	hsa_circ_0080165	0.287	0	0	0	0	0	11	0	0	0	0	0	0.096	0	3.667	0
C9606_78150	hsa_circ_0036573	hsa_circ_0036573	88.333	69.809	84.302	69.391	68.797	63.444	3382	2904	3190	2495	2372	2265	80.815	67.211	3158.667	2377.333
G9606_1901	889	KRIT1	12.91	13.53	11.93	14.03	13.89	13.88	741	774	676	796	778	803	12.79	13.93333333	730.3333333	792.3333333
C9606_137243	hsa_circ_0055162	hsa_circ_0055162	0	0.865	0.502	0.528	0.696	0.476	0	36	19	19	24	17	0.456	0.567	18.333	20
C9606_106693	hsa_circ_0051789	hsa_circ_0051789	0	0.288	0	0	0	0	0	12	0	0	0	0	0.096	0	4	0
C9606_98485	hsa_circ_0068349	hsa_circ_0068349	0.914	1.01	1.321	1.085	1.044	0.728	35	42	50	39	36	26	1.082	0.952	42.333	33.667
C9606_58321	hsa_circ_0076779	hsa_circ_0076779	0.261	0	0	0	0	0	10	0	0	0	0	0	0.087	0	3.333	0
G9606_24815	10001	MED6	26.97	27.24	26.16	25.74	26.1	25.58	969	1003.75	938	917	907	908	26.79	25.80666667	970.25	910.6666667
C9606_68737	hsa_circ_0049672	hsa_circ_0049672	1.332	1.827	2.061	1.446	1.595	0.98	51	76	78	52	55	35	1.74	1.34	68.333	47.333
C9606_56624	hsa_circ_0015201	hsa_circ_0015201	0.993	0.697	0.793	1.224	1.421	1.148	38	29	30	44	49	41	0.828	1.264	32.333	44.667
C9606_20710	hsa_circ_0035527	hsa_circ_0035527	0.81	0.721	0.529	0.779	1.015	0.728	31	30	20	28	35	26	0.687	0.841	27	29.667
C9606_114689	hsa_circ_0036287	hsa_circ_0036287	0.705	0.529	0.819	0.973	0.957	0.756	27	22	31	35	33	27	0.684	0.895	26.667	31.667
C9606_5965	hsa_circ_0065859	hsa_circ_0065859	0	0.288	0.37	0	0.29	0.392	0	12	14	0	10	14	0.219	0.227	8.667	8
C9606_136317	hsa_circ_0051319	hsa_circ_0051319	0.261	0.264	0	0.501	0	0.588	10	11	0	18	0	21	0.175	0.363	7	13
G9606_5370	8997	KALRN	0.53	0.21	0.37	0.13	0.11	0.11	33	13	20	9	9	13	0.37	0.116666667	22	10.33333333
C9606_50111	hsa_circ_0007612	hsa_circ_0007612	0.575	0.385	0.476	0.556	0	0.448	22	16	18	20	0	16	0.479	0.335	18.667	12
C9606_74626	hsa_circ_0070575	hsa_circ_0070575	0.548	0.288	0.396	0	0	0.476	21	12	15	0	0	17	0.411	0.159	16	5.667
G9606_17629	2624	GATA2	14.59	15.61	15.7	17.65	17.37	17.18	775	842	834	932	896	903	15.3	17.4	817	910.3333333
C9606_92970	hsa_circ_0130115	hsa_circ_0130115	0.888	1.683	1.665	1.697	1.479	1.288	34	70	63	61	51	46	1.412	1.488	55.667	52.667
C9606_22279	hsa_circ_0002160	hsa_circ_0002160	0	0	0	0.362	0.435	0.308	0	0	0	13	15	11	0	0.368	0	13
C9606_19976	hsa_circ_0067186	hsa_circ_0067186	0.522	0.577	0.899	0.556	0.58	0.616	20	24	34	20	20	22	0.666	0.584	26	20.667
C9606_112942	hsa_circ_0055896	hsa_circ_0055896	0.548	0.601	0.687	0.556	0.812	0.56	21	25	26	20	28	20	0.612	0.643	24	22.667
C9606_44347	hsa_circ_0046204	hsa_circ_0046204	0.496	0.264	0.37	0.334	0.493	0.532	19	11	14	12	17	19	0.377	0.453	14.667	16
G9606_14184	114932	MRFAP1L1	32.71	31.39	32.76	41.49	38.44	38.64	757	747	756	952	865	887	32.28666667	39.52333333	753.3333333	901.3333333
C9606_40885	hsa_circ_0033517	hsa_circ_0033517	1.672	1.971	1.295	0.528	0.406	0.56	64	82	49	19	14	20	1.646	0.498	65	17.667
C9606_45254	hsa_circ_0013981	hsa_circ_0013981	0.366	0.457	0.291	0.362	0.348	0.644	14	19	11	13	12	23	0.371	0.451	14.667	16
C9606_107144	hsa_circ_0028185	hsa_circ_0028185	0.522	0.577	0.714	0.445	0.435	0.336	20	24	27	16	15	12	0.604	0.405	23.667	14.333
C9606_128684	hsa_circ_0085859	hsa_circ_0085859	0	0	0	0.306	0	0.56	0	0	0	11	0	20	0	0.289	0	10.333
C9606_10537	hsa_circ_0112324	hsa_circ_0112324	1.228	1.106	0.872	1.279	1.015	0.98	47	46	33	46	35	35	1.069	1.091	42	38.667
C9606_72540	hsa_circ_0107731	hsa_circ_0107731	0.757	1.13	0.608	0.89	0.986	1.148	29	47	23	32	34	41	0.832	1.008	33	35.667
G9606_31940	6001	RGS10	20.28	21.79	20.97	11.64	12.3	10.21	246	273	253	140	145	123	21.01333333	11.38333333	257.3333333	136
C9606_64803	hsa_circ_0010804	hsa_circ_0010804	0.47	0.264	0.529	0	0.29	0.42	18	11	20	0	10	15	0.421	0.237	16.333	8.333
C9606_26942	hsa_circ_0040204	hsa_circ_0040204	0	0	0	0.306	0	0	0	0	0	11	0	0	0	0.102	0	3.667
C9606_93581	hsa_circ_0106352	hsa_circ_0106352	0	0.288	0	0	0	0	0	12	0	0	0	0	0.096	0	4	0
G9606_10385	7559	ZNF12	9.4	9.03	8.95	12.16	12.9	13.84	741	728	705	949	987	1081	9.126666667	12.96666667	724.6666667	1005.666667
C9606_89815	hsa_circ_0053522	hsa_circ_0053522	0	0.288	0	0	0	0	0	12	0	0	0	0	0.096	0	4	0
C9606_270	hsa_circ_0126211	hsa_circ_0126211	0.548	0.457	0.634	0.334	0.58	0.784	21	19	24	12	20	28	0.546	0.566	21.333	20
G9606_5304	10938	EHD1	64.92	62.85	64.76	63.89	64.46	61.95	3444	3416	3433	3365	3330	3263	64.17666667	63.43333333	3431	3319.333333
G9606_9399	163882	CNST	11.8	11.56	10.57	15.49	15.21	16.11	913	924	829	1197	1177	1244	11.31	15.60333333	888.6666667	1206
C9606_65836	hsa_circ_0080318	hsa_circ_0080318	0.34	0	0	0	0	0	13	0	0	0	0	0	0.113	0	4.333	0
C9606_53811	hsa_circ_0101729	hsa_circ_0101729	2.664	2.548	2.114	3.671	4.003	3.361	102	106	80	132	138	120	2.442	3.678	96	130
C9606_64641	hsa_circ_0130567	hsa_circ_0130567	1.41	1.298	0.899	1.78	2.088	2.577	54	54	34	64	72	92	1.202	2.148	47.333	76
C9606_93444	hsa_circ_0008465	hsa_circ_0008465	1.306	1.298	1.216	1.808	1.45	1.457	50	54	46	65	50	52	1.273	1.572	50	55.667
C9606_102883	hsa_circ_0043971	hsa_circ_0043971	0.418	0.697	0.317	0.528	0.493	0.308	16	29	12	19	17	11	0.477	0.443	19	15.667
C9606_65467	hsa_circ_0037568	hsa_circ_0037568	0.862	1.154	0.687	0.64	0.522	0.896	33	48	26	23	18	32	0.901	0.686	35.667	24.333
C9606_94833	hsa_circ_0058222	hsa_circ_0058222	0.601	0.553	0.449	0.362	0.696	0.896	23	23	17	13	24	32	0.534	0.651	21	23
G9606_599	357	SHROOM2	3.95	3.38	3.5	4.85	5.48	5.36	379	330	333	434	498	498	3.61	5.23	347.3333333	476.6666667
G9606_4884	83643	CCDC3	0.02	0.09	0.06	0.08	0.08	0.05	1	4	3	4	4	2	0.056666667	0.07	2.666666667	3.333333333
C9606_73130	hsa_circ_0031319	hsa_circ_0031319	0	0.264	0.264	0.445	0.319	0.392	0	11	10	16	11	14	0.176	0.385	7	13.667
C9606_101634	hsa_circ_0043026	hsa_circ_0043026	0.705	0.938	0.687	0.862	0.928	0.728	27	39	26	31	32	26	0.777	0.839	30.667	29.667
C9606_66956	hsa_circ_0032277	hsa_circ_0032277	0	0.264	0.291	0.278	0	0	0	11	11	10	0	0	0.185	0.093	7.333	3.333
C9606_20055	hsa_circ_0135116	hsa_circ_0135116	0.261	0.313	0	0	0	0	10	13	0	0	0	0	0.191	0	7.667	0
C9606_54034	hsa_circ_0058559	hsa_circ_0058559	0.287	0.385	0.344	0	0.725	0.42	11	16	13	0	25	15	0.339	0.382	13.333	13.333
G9606_2561	10426	TUBGCP3	21.13	20.02	19.74	8.84	9.43	9.92	1192	1127	1091	509	537	562	20.29666667	9.396666667	1136.666667	536
G9606_5108	8445	DYRK2	6.78	7.05	6.89	6.58	6.74	7.27	769	798	772	738	748	830	6.906666667	6.863333333	779.6666667	772
C9606_27537	hsa_circ_0022165	hsa_circ_0022165	0.522	0.361	0.476	0.584	0.696	0.616	20	15	18	21	24	22	0.453	0.632	17.667	22.333
G9606_28741	5261	PHKG2	8.17	7.61	7.14	6.27	6.54	6.79	397.6	384.56	381.49	313.97	329.51	346.78	7.64	6.533333333	387.8833333	330.0866667
C9606_135454	hsa_circ_0116547	hsa_circ_0116547	0.993	1.803	1.453	1.836	1.479	1.26	38	75	55	66	51	45	1.416	1.525	56	54
C9606_107327	hsa_circ_0027709	hsa_circ_0027709	0.784	0.697	1.084	0.834	1.421	0.644	30	29	41	30	49	23	0.855	0.966	33.333	34
C9606_132546	hsa_circ_0051835	hsa_circ_0051835	0	0.24	0	0	0	0	0	10	0	0	0	0	0.08	0	3.333	0
C9606_68949	hsa_circ_0046180	hsa_circ_0046180	1.306	1.538	1.242	1.557	1.363	1.625	50	64	47	56	47	58	1.362	1.515	53.667	53.667
C9606_17858	hsa_circ_0034616	hsa_circ_0034616	0.731	0.769	0.581	0	0	0.28	28	32	22	0	0	10	0.694	0.093	27.333	3.333
C9606_96718	hsa_circ_0130625	hsa_circ_0130625	0	0	0.291	0	0.435	0.28	0	0	11	0	15	10	0.097	0.238	3.667	8.333
C9606_112015	hsa_circ_0056570	hsa_circ_0056570	0.313	0	0.264	0.278	0	0	12	0	10	10	0	0	0.192	0.093	7.333	3.333
G9606_22101	5743	PTGS2	10.65	11.24	10.89	16.81	18.13	17.84	742	803	758	1162	1228	1233	10.92666667	17.59333333	767.6666667	1207.666667
C9606_127425	hsa_circ_0023013	hsa_circ_0023013	1.489	1.178	1.374	1.585	1.914	1.765	57	49	52	57	66	63	1.347	1.755	52.667	62
G9606_11000	200008	CDCP2	0	0	0	0	0	0.03	0	0	0	0	0	1	0	0.01	0	0.333333333
G9606_15807	6882	TAF11	13.7	14.55	16.43	13.48	12.62	12.87	317	347	378	314	286	301	14.89333333	12.99	347.3333333	300.3333333
G9606_1382	1615	DARS	29.83	29.68	30.22	27.11	26.91	25.96	1440	1469	1456	1298	1262	1243	29.91	26.66	1455	1267.666667
G9606_10223	84626	KRBA1	0.2	0.14	0.17	0.12	0.05	0.15	12	9	10	7	3	9	0.17	0.106666667	10.33333333	6.333333333
G9606_4840	100528021	ST20-MTHFS	0.33	0.46	0.7	0.34	0	0.77	11.38	16.14	23.74	11.53	0	26.05	0.496666667	0.37	17.08666667	12.52666667
C9606_122350	hsa_circ_0101124	hsa_circ_0101124	0	0.264	0	0.389	0	0	0	11	0	14	0	0	0.088	0.13	3.667	4.667
C9606_9210	hsa_circ_0071572	hsa_circ_0071572	0.313	0.288	0	0.334	0.406	0.392	12	12	0	12	14	14	0.2	0.377	8	13.333
C9606_38579	hsa_circ_0111256	hsa_circ_0111256	0	0.24	0.264	0	0	0	0	10	10	0	0	0	0.168	0	6.667	0
C9606_91077	hsa_circ_0085367	hsa_circ_0085367	0	0.385	0.37	0.445	0.522	0.28	0	16	14	16	18	10	0.252	0.416	10	14.667
G9606_11742	131096	KCNH8	0	0.02	0.03	0.03	0.02	0.03	0	1	2	2	1	2	0.016666667	0.026666667	1	1.666666667
G9606_19563	55872	PBK	20.04	21.27	19.92	4.14	3.65	3.54	627	686	623	127	111	111	20.41	3.776666667	645.3333333	116.3333333
C9606_60388	hsa_circ_0057056	hsa_circ_0057056	0	0.24	0	0	0	0	0	10	0	0	0	0	0.08	0	3.333	0
G9606_8361	1825	DSC3	0	0.06	0.05	0.06	0.01	0.04	0	6.98	6.25	6.73	1	5	0.036666667	0.036666667	4.41	4.243333333
C9606_79267	hsa_circ_0039267	hsa_circ_0039267	0.575	0.817	0.317	0.389	0.435	0.7	22	34	12	14	15	25	0.57	0.508	22.667	18
C9606_77052	hsa_circ_0108159	hsa_circ_0108159	0	0	0	0	0.29	0	0	0	0	0	10	0	0	0.097	0	3.333
C9606_59777	hsa_circ_0104634	hsa_circ_0104634	0.444	0.481	0.317	0.64	0.754	0.56	17	20	12	23	26	20	0.414	0.651	16.333	23
C9606_4928	hsa_circ_0017686	hsa_circ_0017686	0.47	0.793	0.714	0.64	0.812	1.12	18	33	27	23	28	40	0.659	0.857	26	30.333
G9606_21872	390595	UBAP1L	0.07	0.21	0.11	0.09	0.18	0.18	16	22	32.03	25	43	35	0.13	0.15	23.34333333	34.33333333
G9606_34389	5167	ENPP1	0.79	0.56	0.68	0.75	0.68	0.67	92	67	80	87	77	78	0.676666667	0.7	79.66666667	80.66666667
C9606_37831	hsa_circ_0078560	hsa_circ_0078560	0.966	1.106	0.899	0.501	0.377	0.504	37	46	34	18	13	18	0.99	0.461	39	16.333
G9606_14451	5580	PRKCD	14	15.52	15.81	12.44	13.3	13.23	584	665	655	514	537	544	15.11	12.99	634.6666667	531.6666667
C9606_110122	hsa_circ_0107748	hsa_circ_0107748	3.004	2.716	3.938	3.894	5.105	4.033	115	113	149	140	176	144	3.219	4.344	125.667	153.333
G9606_15596	317701	VN1R2	0	0.05	0	0.05	0	0	0	0.94	0	1	0	0	0.016666667	0.016666667	0.313333333	0.333333333
C9606_96084	hsa_circ_0081474	hsa_circ_0081474	5.615	5.529	6.105	12.349	10.731	13.361	215	230	231	444	370	477	5.75	12.147	225.333	430.333
C9606_55782	hsa_circ_0112505	hsa_circ_0112505	0.47	0	0	0.278	0	0.28	18	0	0	10	0	10	0.157	0.186	6	6.667
G9606_7484	84314	TMEM107	3.55	3.45	4.4	1.43	1.54	1.66	121	120	147	47	50	54	3.8	1.543333333	129.3333333	50.33333333
C9606_2760	hsa_circ_0023319	hsa_circ_0023319	0.34	0	0.344	0.278	0	0.476	13	0	13	10	0	17	0.228	0.251	8.667	9
C9606_132231	hsa_circ_0060375	hsa_circ_0060375	0.313	0.337	0.264	0	0	0	12	14	10	0	0	0	0.305	0	12	0
G9606_16263	54861	SNRK	3.32	3.09	3.24	2.65	2.78	2.8	268	256	252	215	219	220	3.216666667	2.743333333	258.6666667	218
C9606_24536	hsa_circ_0066663	hsa_circ_0066663	0.601	0.433	0.291	0.501	0.377	0.364	23	18	11	18	13	13	0.442	0.414	17.333	14.667
C9606_127735	hsa_circ_0025186	hsa_circ_0025186	24.029	20.818	23.256	21.972	25.001	21.204	920	866	880	790	862	757	22.701	22.726	888.667	803
C9606_87897	hsa_circ_0017200	hsa_circ_0017200	0	0	0	0	0	0.392	0	0	0	0	0	14	0	0.131	0	4.667
C9606_114384	hsa_circ_0081900	hsa_circ_0081900	0.548	0.601	0.502	0.473	0.464	0.532	21	25	19	17	16	19	0.55	0.49	21.667	17.333
C9606_27463	hsa_circ_0138466	hsa_circ_0138466	0	0.361	0.317	0	0.319	0	0	15	12	0	11	0	0.226	0.106	9	3.667
G9606_6116	94097	SFXN5	2.73	3.06	3.44	2.22	2.08	2.24	175	201	220	142	127	144	3.076666667	2.18	198.6666667	137.6666667
C9606_134436	hsa_circ_0087492	hsa_circ_0087492	0	0	0	0	0	0.308	0	0	0	0	0	11	0	0.103	0	3.667
G9606_6510	257415	FAM133B	37.41	37.59	37.48	40.52	40.53	39.17	1396	1442	1374	1513	1478	1461	37.49333333	40.07333333	1404	1484
C9606_102539	hsa_circ_0005826	hsa_circ_0005826	3.526	3.942	3.118	3.616	3.248	3.753	135	164	118	130	112	134	3.529	3.539	139	125.333
C9606_59065	hsa_circ_0069980	hsa_circ_0069980	0	0	0	0	0	0.336	0	0	0	0	0	12	0	0.112	0	4
C9606_121207	hsa_circ_0109772	hsa_circ_0109772	4.074	3.462	3.224	4.227	3.887	4.314	156	144	122	152	134	154	3.587	4.143	140.667	146.667
C9606_47619	hsa_circ_0002563	hsa_circ_0002563	0.47	0.385	0.37	0	0	0	18	16	14	0	0	0	0.408	0	16	0
C9606_135196	hsa_circ_0046667	hsa_circ_0046667	1.254	0.817	0.978	0.445	0.551	0.42	48	34	37	16	19	15	1.016	0.472	39.667	16.667
C9606_46725	hsa_circ_0124363	hsa_circ_0124363	0	0	0.317	0.306	0	0.364	0	0	12	11	0	13	0.106	0.223	4	8
G9606_12442	6891	TAP2	17.76	17.7	17.97	13.15	13.02	12.96	1411	1498	1445	1067	1058	1074	17.81	13.04333333	1451.333333	1066.333333
C9606_126356	hsa_circ_0037731	hsa_circ_0037731	0.627	0.505	0.687	0.834	1.102	0.616	24	21	26	30	38	22	0.606	0.851	23.667	30
G9606_22011	7485	WRB	13.9	14.3	13.57	13.47	12.65	11.8	317.34	333.87	301.57	310.5	286.95	270.03	13.92333333	12.64	317.5933333	289.16
C9606_135483	hsa_circ_0056105	hsa_circ_0056105	0.993	0.745	0.529	0.501	0.406	0.476	38	31	20	18	14	17	0.756	0.461	29.667	16.333
C9606_95646	hsa_circ_0109295	hsa_circ_0109295	0.313	0.385	0	0	0	0	12	16	0	0	0	0	0.233	0	9.333	0
C9606_100192	hsa_circ_0132470	hsa_circ_0132470	0	0	0	0	0	0.28	0	0	0	0	0	10	0	0.093	0	3.333
G9606_3355	622	BDH1	7.67	8.22	8.25	5.93	5.3	4.9	398	444	423	300	266	261	8.046666667	5.376666667	421.6666667	275.6666667
C9606_67860	hsa_circ_0079277	hsa_circ_0079277	2.351	2.74	2.59	2.169	2.494	2.073	90	114	98	78	86	74	2.56	2.245	100.667	79.333
G9606_9168	92558	BICDL1	35.99	37.14	36.9	50.02	49.31	47.22	1703	1787	1721	2305	2234	2171	36.67666667	48.85	1737	2236.666667
C9606_113184	hsa_circ_0012718	hsa_circ_0012718	0	0	0	0.334	0	0	0	0	0	12	0	0	0	0.111	0	4
G9606_23544	1020	CDK5	42.55	45.44	42.54	41.4	39.02	34.93	707	778	704	683	631	575	43.51	38.45	729.6666667	629.6666667
C9606_126278	hsa_circ_0067782	hsa_circ_0067782	1.149	1.226	0.872	0.362	0.551	0.532	44	51	33	13	19	19	1.082	0.482	42.667	17
C9606_10606	hsa_circ_0116277	hsa_circ_0116277	0	0.529	0.344	0.779	1.044	0.588	0	22	13	28	36	21	0.291	0.804	11.667	28.333
C9606_104273	hsa_circ_0104639	hsa_circ_0104639	0.862	0.889	0.846	1.029	1.305	1.485	33	37	32	37	45	53	0.866	1.273	34	45
C9606_96092	hsa_circ_0006480	hsa_circ_0006480	0	0	0.317	0	0	0	0	0	12	0	0	0	0.106	0	4	0
C9606_113915	hsa_circ_0074148	hsa_circ_0074148	1.672	1.394	1.903	1.279	1.276	1.008	64	58	72	46	44	36	1.656	1.188	64.667	42
C9606_108998	hsa_circ_0121614	hsa_circ_0121614	0.313	0	0	0.556	0.464	1.036	12	0	0	20	16	37	0.104	0.685	4	24.333
C9606_63301	hsa_circ_0054233	hsa_circ_0054233	0	0	0	0	0	0.308	0	0	0	0	0	11	0	0.103	0	3.667
C9606_10390	hsa_circ_0093175	hsa_circ_0093175	0	0.24	0	0	0	0	0	10	0	0	0	0	0.08	0	3.333	0
C9606_79660	hsa_circ_0035817	hsa_circ_0035817	0	0	0	0.306	0	0	0	0	0	11	0	0	0	0.102	0	3.667
G9606_5150	314	AOC2	0.37	0.2	0.25	0.89	1.16	0.94	15	8	10	35	45	37	0.273333333	0.996666667	11	39
C9606_79171	hsa_circ_0072277	hsa_circ_0072277	0	0.481	0.37	0	0.29	0	0	20	14	0	10	0	0.284	0.097	11.333	3.333
C9606_67880	hsa_circ_0105358	hsa_circ_0105358	1.698	1.827	1.163	2.03	2.088	1.401	65	76	44	73	72	50	1.563	1.84	61.667	65
C9606_58945	hsa_circ_0122219	hsa_circ_0122219	0	0.337	0	0.334	0.319	0	0	14	0	12	11	0	0.112	0.218	4.667	7.667
C9606_56588	hsa_circ_0079501	hsa_circ_0079501	0.94	1.01	1.374	0.834	1.218	0.784	36	42	52	30	42	28	1.108	0.945	43.333	33.333
C9606_116051	hsa_circ_0108000	hsa_circ_0108000	1.201	0.697	0.978	0.918	0.899	0.728	46	29	37	33	31	26	0.959	0.848	37.333	30
C9606_78994	hsa_circ_0077039	hsa_circ_0077039	0.627	0	0.74	1.001	1.044	0.84	24	0	28	36	36	30	0.456	0.962	17.333	34
C9606_8134	hsa_circ_0037271	hsa_circ_0037271	0	0	0	0.334	0.348	0	0	0	0	12	12	0	0	0.227	0	8
C9606_134971	hsa_circ_0114344	hsa_circ_0114344	0.679	0.673	0.423	0.612	0.754	0.56	26	28	16	22	26	20	0.592	0.642	23.333	22.667
C9606_72029	hsa_circ_0058393	hsa_circ_0058393	0	0	0	0	0.406	0	0	0	0	0	14	0	0	0.135	0	4.667
C9606_16957	hsa_circ_0109146	hsa_circ_0109146	1.933	2.019	2.246	1.613	1.798	1.513	74	84	85	58	62	54	2.066	1.641	81	58
G9606_7116	64981	MRPL34	28.43	30.32	34.56	27.21	26.47	25.44	362	398	434	342	326	325	31.10333333	26.37333333	398	331
G9606_14106	90321	ZNF766	11.87	11.48	10.41	10.57	9.37	11.14	542.01	536	477	477	415.02	502	11.25333333	10.36	518.3366667	464.6733333
C9606_13638	hsa_circ_0059311	hsa_circ_0059311	1.776	1.803	1.242	2.392	1.682	1.821	68	75	47	86	58	65	1.607	1.965	63.333	69.667
C9606_38020	hsa_circ_0077824	hsa_circ_0077824	1.802	2.572	2.326	4.116	3.277	4.23	69	107	88	148	113	151	2.233	3.874	88	137.333
C9606_3828	hsa_circ_0075393	hsa_circ_0075393	7.992	7.692	8.034	8.733	6.903	8.179	306	320	304	314	238	292	7.906	7.938	310	281.333
C9606_107876	hsa_circ_0139617	hsa_circ_0139617	1.828	1.755	1.744	1.752	1.943	1.849	70	73	66	63	67	66	1.776	1.848	69.667	65.333
G9606_10101	8476	CDC42BPA	14.09	13.1	12.77	21.19	21.94	23.02	2349	2236	2128	3510	3553	3813	13.32	22.05	2237.666667	3625.333333
C9606_69271	hsa_circ_0048194	hsa_circ_0048194	0.418	0	0	0.278	0	0.616	16	0	0	10	0	22	0.139	0.298	5.333	10.667
C9606_29635	hsa_circ_0077035	hsa_circ_0077035	2.821	2.909	2.881	4.7	5.018	5.182	108	121	109	169	173	185	2.87	4.967	112.667	175.667
C9606_97683	hsa_circ_0042255	hsa_circ_0042255	6.608	6.611	6.95	5.034	5.743	4.65	253	275	263	181	198	166	6.723	5.142	263.667	181.667
C9606_119018	hsa_circ_0090502	hsa_circ_0090502	5.642	4.519	5.523	4.088	4.699	5.63	216	188	209	147	162	201	5.228	4.806	204.333	170
C9606_105329	hsa_circ_0005493	hsa_circ_0005493	0	0	0.264	0	0	0	0	0	10	0	0	0	0.088	0	3.333	0
G9606_10516	51257	2-Mar	6.52	7	6.6	9.46	8.52	7.89	151	165	150	210	182	180	6.706666667	8.623333333	155.3333333	190.6666667
C9606_42637	hsa_circ_0064705	hsa_circ_0064705	0	0	0.264	0.306	0	0.364	0	0	10	11	0	13	0.088	0.223	3.333	8
G9606_17805	9862	MED24	11	11.48	11.08	9.18	8.07	8.54	633	674	634	521	449	485	11.18666667	8.596666667	647	485
G9606_6712	5329	PLAUR	22.48	22.54	23.01	17.63	14.1	15.79	495	503	488	384	295	344	22.67666667	15.84	495.3333333	341
G9606_33690	1200	TPP1	24.31	24.31	24.88	29.1	29.11	30.77	1320	1353	1349	1567	1536	1657	24.5	29.66	1340.666667	1586.666667
G9606_5815	55503	TRPV6	1.78	1.74	1.63	0.98	0.93	1.14	79	79	72	43	40	50	1.716666667	1.016666667	76.66666667	44.33333333
C9606_128408	hsa_circ_0000704	hsa_circ_0000704	6.086	5.673	5.655	10.819	9.136	9.692	233	236	214	389	315	346	5.805	9.882	227.667	350
C9606_117252	hsa_circ_0050611	hsa_circ_0050611	5.537	5	5.92	5.757	5.279	6.022	212	208	224	207	182	215	5.486	5.686	214.667	201.333
G9606_12089	10434	LYPLA1	60.18	63.49	57.95	55.82	58.72	60.18	2252	2426	2226	2079	2142	2284	60.54	58.24	2301.333333	2168.333333
C9606_68424	hsa_circ_0131814	hsa_circ_0131814	0	0	0.264	0	0	0	0	0	10	0	0	0	0.088	0	3.333	0
C9606_78414	hsa_circ_0044106	hsa_circ_0044106	0	0.264	0.37	0	0	0	0	11	14	0	0	0	0.211	0	8.333	0
G9606_10437	219855	SLC37A2	2.02	2.12	1.79	1.91	2.06	1.85	129.82	136	116	122.01	128.96	119.13	1.976666667	1.94	127.2733333	123.3666667
C9606_57790	hsa_circ_0135340	hsa_circ_0135340	0.418	0.433	0	0.389	0.464	0	16	18	0	14	16	0	0.284	0.284	11.333	10
C9606_120214	hsa_circ_0013526	hsa_circ_0013526	0.366	0.337	0.396	0.306	0.464	0.308	14	14	15	11	16	11	0.366	0.359	14.333	12.667
C9606_59297	hsa_circ_0021695	hsa_circ_0021695	0	0	0.291	0	0.29	0	0	0	11	0	10	0	0.097	0.097	3.667	3.333
G9606_2800	22899	ARHGEF15	0	0	0	0	0	0.02	0	0	0	0	0	1	0	0.006666667	0	0.333333333
G9606_21832	64854	USP46	5.36	5.21	4.82	5.07	4.72	5.01	673	670	605	631	576	624	5.13	4.933333333	649.3333333	610.3333333
C9606_65847	hsa_circ_0047699	hsa_circ_0047699	0	0.288	0	0	0	0	0	12	0	0	0	0	0.096	0	4	0
C9606_95716	hsa_circ_0022849	hsa_circ_0022849	0	0.264	0	0	0.29	0.28	0	11	0	0	10	10	0.088	0.19	3.667	6.667
G9606_18410	79039	DDX54	11.05	10.9	10.75	6.77	6.7	6.07	750	757.8	728.77	455.78	441.85	408.87	10.9	6.513333333	745.5233333	435.5
C9606_17441	hsa_circ_0056674	hsa_circ_0056674	0.705	0.745	0.555	1.14	0.812	0.784	27	31	21	41	28	28	0.668	0.912	26.333	32.333
G9606_20548	493861	EID3	4.09	4.25	4.29	5.83	7.74	8.1	87	93	91	123	160	171	4.21	7.223333333	90.33333333	151.3333333
C9606_29616	hsa_circ_0055662	hsa_circ_0055662	0.993	1.25	1.004	0.862	1.218	1.12	38	52	38	31	42	40	1.082	1.067	42.667	37.667
G9606_34062	124220	ZG16B	36.02	36.78	39.46	61.26	60.92	51.56	393	415	428	663	646	559	37.42	57.91333333	412	622.6666667
C9606_61678	hsa_circ_0083949	hsa_circ_0083949	8.018	7.38	7.954	14.657	15.314	14.061	307	307	301	527	528	502	7.784	14.677	305	519
C9606_94197	hsa_circ_0099699	hsa_circ_0099699	12.485	10.986	11.549	15.269	15.633	17.282	478	457	437	549	539	617	11.673	16.061	457.333	568.333
C9606_42619	hsa_circ_0083213	hsa_circ_0083213	0.444	0.505	0.608	0.584	0.493	0.392	17	21	23	21	17	14	0.519	0.49	20.333	17.333
G9606_209	9730	DCAF1	11.06	11.38	11.28	8.46	9.14	8.58	1018.06	1062.58	1034.34	780.93	838.05	793.85	11.24	8.726666667	1038.326667	804.2766667
C9606_135183	hsa_circ_0079508	hsa_circ_0079508	0	0	0	0.334	0.406	0	0	0	0	12	14	0	0	0.247	0	8.667
C9606_115802	hsa_circ_0102209	hsa_circ_0102209	0.653	0.577	0.476	0.723	0.783	0.588	25	24	18	26	27	21	0.569	0.698	22.333	24.667
C9606_61700	hsa_circ_0079068	hsa_circ_0079068	0.575	0.913	0.74	1.196	1.131	1.008	22	38	28	43	39	36	0.743	1.112	29.333	39.333
G9606_24988	6623	SNCG	9.34	8.68	10.07	9.8	8.94	9.36	100	97	109	106	96	102	9.363333333	9.366666667	102	101.3333333
G9606_2860	57614	RELCH	8.47	8.5	7.73	7.97	8.67	8.47	718	734	656	671	716	715	8.233333333	8.37	702.6666667	700.6666667
G9606_13905	51133	KCTD3	23.98	23.9	24.25	15.31	14.67	15.83	1465	1495	1478	927	871	958	24.04333333	15.27	1479.333333	918.6666667
C9606_32449	hsa_circ_0123698	hsa_circ_0123698	1.724	1.058	1.453	1.029	1.247	1.316	66	44	55	37	43	47	1.412	1.197	55	42.333
C9606_41493	hsa_circ_0023687	hsa_circ_0023687	0	0.264	0	0	0	0	0	11	0	0	0	0	0.088	0	3.667	0
G9606_11106	3344	FOXN2	3.33	3.78	2.98	5.37	4.95	5.97	280	325	249	446	403	496	3.363333333	5.43	284.6666667	448.3333333
C9606_15412	hsa_circ_0088613	hsa_circ_0088613	0.313	0	0	0	0.29	0	12	0	0	0	10	0	0.104	0.097	4	3.333
C9606_104139	hsa_circ_0131796	hsa_circ_0131796	1.149	0.962	1.268	0.779	0.58	0.392	44	40	48	28	20	14	1.126	0.584	44	20.667
C9606_102142	hsa_circ_0010141	hsa_circ_0010141	0	0	0	0	0.29	0	0	0	0	0	10	0	0	0.097	0	3.333
C9606_117960	hsa_circ_0024523	hsa_circ_0024523	0.575	0.361	0.476	0.528	0.406	0.504	22	15	18	19	14	18	0.471	0.479	18.333	17
C9606_31787	hsa_circ_0000890	hsa_circ_0000890	0.522	0.577	0.529	0.389	0.29	0.728	20	24	20	14	10	26	0.543	0.469	21.333	16.667
C9606_108324	hsa_circ_0046346	hsa_circ_0046346	0.261	0.433	0.317	0.334	0.348	0	10	18	12	12	12	0	0.337	0.227	13.333	8
C9606_42955	hsa_circ_0032316	hsa_circ_0032316	12.406	11.755	13.24	11.208	10.499	10.868	475	489	501	403	362	388	12.467	10.858	488.333	384.333
G9606_15645	8621	CDK13	13.86	14.16	13.62	13.47	13.42	14.59	1458.96	1534.47	1420.35	1402.11	1366.28	1516.61	13.88	13.82666667	1471.26	1428.333333
G9606_3295	222256	CDHR3	0.17	0.23	0.29	0.35	0.3	0.31	17	25	28	28	25	23	0.23	0.32	23.33333333	25.33333333
G9606_34955	81542	TMX1	38.42	37.57	35.71	30.85	31.92	31.11	2438	2443	2263	1942	1968	1958	37.23333333	31.29333333	2381.333333	1956
C9606_99247	hsa_circ_0013084	hsa_circ_0013084	2.533	3.365	2.854	2.392	2.668	3.025	97	140	108	86	92	108	2.917	2.695	115	95.333
C9606_80174	hsa_circ_0069516	hsa_circ_0069516	0.444	0.264	0	0	0	0	17	11	0	0	0	0	0.236	0	9.333	0
C9606_42989	hsa_circ_0026972	hsa_circ_0026972	0.34	0	0.264	0	0	0	13	0	10	0	0	0	0.201	0	7.667	0
G9606_14023	8447	DOC2B	0.04	0	0	0.04	0	0.06	1	0	0	1	0	1	0.013333333	0.033333333	0.333333333	0.666666667
G9606_16972	112268392	LOC112268392	0.06	0	0	0	0	0.03	2	0	0	0	0	1	0.02	0.01	0.666666667	0.333333333
C9606_130114	hsa_circ_0124735	hsa_circ_0124735	0.261	0.433	0.476	0.389	0	0.28	10	18	18	14	0	10	0.39	0.223	15.333	8
C9606_135525	hsa_circ_0008999	hsa_circ_0008999	0.366	0.577	0.264	0.334	0.406	0.672	14	24	10	12	14	24	0.402	0.471	16	16.667
C9606_30330	hsa_circ_0051448	hsa_circ_0051448	0.627	0.385	0.581	0.723	0.406	1.008	24	16	22	26	14	36	0.531	0.712	20.667	25.333
G9606_25479	26003	GORASP2	76.66	79.31	79.9	74.84	78.96	76.06	2992	3160	3108	2926	3012	2956	78.62333333	76.62	3086.666667	2964.666667
G9606_17618	10541	ANP32B	198.25	210.21	209.85	139.63	132.8	137.55	4672	5093	4931	3264	3041	3217	206.1033333	136.66	4898.666667	3174
G9606_6281	23552	CDK20	3.83	3.51	3.85	2.77	3.11	3.17	128	123	134	94	102	106	3.73	3.016666667	128.3333333	100.6666667
G9606_9670	147409	DSG4	0	0	0	0	0	0.01	0	0	0	0	0	1	0	0.003333333	0	0.333333333
C9606_21502	hsa_circ_0015946	hsa_circ_0015946	0	0.481	0.344	0	0	0	0	20	13	0	0	0	0.275	0	11	0
C9606_45381	hsa_circ_0032677	hsa_circ_0032677	3.683	3.558	3.647	3.671	4.09	3.753	141	148	138	132	141	134	3.629	3.838	142.333	135.667
C9606_26537	hsa_circ_0088537	hsa_circ_0088537	0.313	0.313	0	0	0	0	12	13	0	0	0	0	0.209	0	8.333	0
C9606_41750	hsa_circ_0101793	hsa_circ_0101793	0.366	0	0.529	0.389	0	0.336	14	0	20	14	0	12	0.298	0.242	11.333	8.667
C9606_10810	hsa_circ_0032520	hsa_circ_0032520	0.47	0.409	0.37	0.584	0.406	0.448	18	17	14	21	14	16	0.416	0.479	16.333	17
C9606_47869	hsa_circ_0116692	hsa_circ_0116692	0	0.337	0	0	0	0	0	14	0	0	0	0	0.112	0	4.667	0
C9606_81669	hsa_circ_0082573	hsa_circ_0082573	0.366	0.288	0.317	0.389	0.551	0	14	12	12	14	19	0	0.324	0.313	12.667	11
G9606_13603	400954	EML6	1.96	1.88	1.96	2.01	2.04	2.23	237.28	237.13	239.61	247.41	241.2	270.64	1.933333333	2.093333333	238.0066667	253.0833333
G9606_27732	2960	GTF2E1	9.66	9.24	9.93	8.81	9.72	9.23	449.31	442	459	407	438	425	9.61	9.253333333	450.1033333	423.3333333
C9606_39457	hsa_circ_0134715	hsa_circ_0134715	0.705	0.769	0.476	0.528	0.58	0.644	27	32	18	19	20	23	0.65	0.584	25.667	20.667
C9606_4089	hsa_circ_0012395	hsa_circ_0012395	6.843	5.24	5.735	3.727	2.697	2.857	262	218	217	134	93	102	5.939	3.094	232.333	109.667
C9606_99471	hsa_circ_0126393	hsa_circ_0126393	1.828	2.284	1.612	1.585	1.972	1.849	70	95	61	57	68	66	1.908	1.802	75.333	63.667
C9606_62709	hsa_circ_0031878	hsa_circ_0031878	0.836	1.106	0.687	1.029	0.899	0.728	32	46	26	37	31	26	0.876	0.885	34.667	31.333
G9606_10674	339318	ZNF181	1.64	1.9	2.22	2.33	2.26	2.55	73	82	95	100	97	112	1.92	2.38	83.33333333	103
C9606_21496	hsa_circ_0112057	hsa_circ_0112057	0.575	0.745	0.529	0.723	0.551	0.504	22	31	20	26	19	18	0.616	0.593	24.333	21
G9606_14169	338809	C12orf74	0	0	0	0	0	0.04	0	0	0	0	0	1	0	0.013333333	0	0.333333333
G9606_19249	9283	GPR37L1	0.18	0.11	0.13	0.28	0.3	0.21	18.01	11	12	26.02	29	20	0.14	0.263333333	13.67	25.00666667
C9606_10224	hsa_circ_0038507	hsa_circ_0038507	2.455	2.212	1.85	1.724	2.436	1.288	94	92	70	62	84	46	2.172	1.816	85.333	64
C9606_70887	hsa_circ_0128049	hsa_circ_0128049	0.287	0	0	0	0	0	11	0	0	0	0	0	0.096	0	3.667	0
C9606_106001	hsa_circ_0083440	hsa_circ_0083440	0	0	0	0.334	0	0	0	0	0	12	0	0	0	0.111	0	4
G9606_33497	29927	SEC61A1	125.42	122.92	126.94	154.95	154.55	149.15	7017.98	7050	7092	8599	8401.99	8277	125.0933333	152.8833333	7053.326667	8425.996667
C9606_73033	hsa_circ_0111524	hsa_circ_0111524	0	0	0.37	0	0	0	0	0	14	0	0	0	0.123	0	4.667	0
C9606_29523	hsa_circ_0120623	hsa_circ_0120623	0.679	0.865	0.581	0.834	0.754	0.616	26	36	22	30	26	22	0.708	0.735	28	26
C9606_56659	hsa_circ_0120791	hsa_circ_0120791	0.94	0.986	0.766	0.64	0.638	0.42	36	41	29	23	22	15	0.897	0.566	35.333	20
C9606_87114	hsa_circ_0095474	hsa_circ_0095474	0	0	0	0	0.319	0.28	0	0	0	0	11	10	0	0.2	0	7
C9606_29096	hsa_circ_0127086	hsa_circ_0127086	1.41	1.322	1.136	1.557	1.334	1.933	54	55	43	56	46	69	1.289	1.608	50.667	57
C9606_110899	hsa_circ_0101576	hsa_circ_0101576	0.836	1.058	0.687	0.946	1.508	1.344	32	44	26	34	52	48	0.86	1.266	34	44.667
C9606_135015	hsa_circ_0048333	hsa_circ_0048333	2.533	3.173	1.771	2.308	2.639	2.521	97	132	67	83	91	90	2.492	2.489	98.667	88
C9606_97817	hsa_circ_0033343	hsa_circ_0033343	0.287	0	0.264	0	0	0	11	0	10	0	0	0	0.184	0	7	0
C9606_87819	hsa_circ_0106890	hsa_circ_0106890	0.313	0	0	0	0	0	12	0	0	0	0	0	0.104	0	4	0
C9606_50777	hsa_circ_0027487	hsa_circ_0027487	0.261	0	0	0	0	0	10	0	0	0	0	0	0.087	0	3.333	0
G9606_20078	79833	GEMIN6	16.01	15.11	11.86	8.07	5.41	7.36	140	137	103	70	46	64	14.32666667	6.946666667	126.6666667	60
C9606_132787	hsa_circ_0054148	hsa_circ_0054148	9.847	9.543	9.619	6.369	5.395	5.63	377	397	364	229	186	201	9.67	5.798	379.333	205.333
C9606_82972	hsa_circ_0039577	hsa_circ_0039577	1.881	1.659	1.374	1.252	1.247	0.812	72	69	52	45	43	29	1.638	1.104	64.333	39
C9606_32907	hsa_circ_0119788	hsa_circ_0119788	1.41	1.106	1.533	2.503	2.088	1.961	54	46	58	90	72	70	1.35	2.184	52.667	77.333
G9606_9170	51201	ZDHHC2	3.06	3.14	3.46	2.72	2.31	2.31	128.72	149.19	157.52	111.12	101.94	107.37	3.22	2.446666667	145.1433333	106.81
C9606_37918	hsa_circ_0043654	hsa_circ_0043654	0.392	0.409	0.423	0.584	0.754	0.7	15	17	16	21	26	25	0.408	0.679	16	24
C9606_100918	hsa_circ_0031848	hsa_circ_0031848	0.81	0.865	0.476	0.612	0.696	0.56	31	36	18	22	24	20	0.717	0.623	28.333	22
G9606_24356	163175	LGI4	0.07	0.09	0.07	0.19	0.1	0.19	3	4	3	7	4	8	0.076666667	0.16	3.333333333	6.333333333
G9606_31779	2527	FUT5	0	0	0	0	0	0.03	0	0	0	0	0	1.01	0	0.01	0	0.336666667
G9606_13236	23545	ATP6V0A2	3.65	4.2	3.39	2.9	2.8	3.46	252	289	251.27	181	201	222	3.746666667	3.053333333	264.09	201.3333333
C9606_125128	hsa_circ_0025493	hsa_circ_0025493	0	0	0	0.278	0	0.42	0	0	0	10	0	15	0	0.233	0	8.333
C9606_89836	hsa_circ_0079415	hsa_circ_0079415	0	0	0	0	0.29	0	0	0	0	0	10	0	0	0.097	0	3.333
G9606_22952	79585	CORO7	3.3	3.42	4.07	2.33	2.58	2.48	194.17	207.02	239.15	136.91	148.24	145.19	3.596666667	2.463333333	213.4466667	143.4466667
C9606_19933	hsa_circ_0005839	hsa_circ_0005839	0.81	0.793	0.714	0.834	0.522	0.98	31	33	27	30	18	35	0.772	0.779	30.333	27.667
G9606_11690	84811	BUD13	6.76	7.01	7.14	3.09	2.17	3.04	227	241	238	102	72	101	6.97	2.766666667	235.3333333	91.66666667
G9606_18388	79789	CLMN	3.97	3.63	3.68	3.03	3.35	3.17	315	295	324	289	283	293	3.76	3.183333333	311.3333333	288.3333333
C9606_122040	hsa_circ_0127628	hsa_circ_0127628	0	0	0.317	0	0.348	0	0	0	12	0	12	0	0.106	0.116	4	4
C9606_45000	hsa_circ_0069889	hsa_circ_0069889	0.862	1.178	0.74	0.723	0.754	1.373	33	49	28	26	26	49	0.927	0.95	36.667	33.667
C9606_97083	hsa_circ_0086397	hsa_circ_0086397	0	0.409	0.264	0	0	0.28	0	17	10	0	0	10	0.224	0.093	9	3.333
C9606_117534	hsa_circ_0032529	hsa_circ_0032529	0.914	1.01	1.216	1.196	1.189	1.288	35	42	46	43	41	46	1.047	1.224	41	43.333
C9606_51133	hsa_circ_0080239	hsa_circ_0080239	0	0	0	0	0	0.28	0	0	0	0	0	10	0	0.093	0	3.333
C9606_67659	hsa_circ_0039604	hsa_circ_0039604	0	0	0	0	0	0.28	0	0	0	0	0	10	0	0.093	0	3.333
C9606_1739	hsa_circ_0121787	hsa_circ_0121787	0	0.385	0	0	0.29	0.308	0	16	0	0	10	11	0.128	0.199	5.333	7
G9606_3257	9987	HNRNPDL	70.32	71.13	71.01	56.37	57.2	56.35	4496	4660	4534	3577	3556	3575	70.82	56.64	4563.333333	3569.333333
C9606_85407	hsa_circ_0078864	hsa_circ_0078864	3.604	3.606	3.7	1.502	1.972	2.409	138	150	140	54	68	86	3.637	1.961	142.667	69.333
G9606_8912	79094	CHAC1	26.11	26.08	22.27	1.13	1.41	1.22	583	570	506	28	35	30	24.82	1.253333333	553	31
C9606_92110	hsa_circ_0075605	hsa_circ_0075605	2.769	4.111	2.907	3.755	3.132	3.109	106	171	110	135	108	111	3.262	3.332	129	118
C9606_42544	hsa_circ_0097507	hsa_circ_0097507	0.392	0.313	0	0	0.522	0.616	15	13	0	0	18	22	0.235	0.379	9.333	13.333
C9606_113934	hsa_circ_0041797	hsa_circ_0041797	68.849	61.203	61.997	47.559	48.088	43.108	2636	2546	2346	1710	1658	1539	64.016	46.252	2509.333	1635.667
C9606_130419	hsa_circ_0052517	hsa_circ_0052517	0.287	0.288	0.264	0	0.406	0.336	11	12	10	0	14	12	0.28	0.247	11	8.667
G9606_15169	4773	NFATC2	3.67	3.68	3.79	2.66	2.79	3.18	397	407	412	285	293	347	3.713333333	2.876666667	405.3333333	308.3333333
C9606_105019	hsa_circ_0138087	hsa_circ_0138087	0	0	0	0	0.319	0	0	0	0	0	11	0	0	0.106	0	3.667
C9606_25284	hsa_circ_0025361	hsa_circ_0025361	1.384	0.938	1.057	1.53	1.885	1.765	53	39	40	55	65	63	1.126	1.727	44	61
C9606_54052	hsa_circ_0104113	hsa_circ_0104113	1.28	0.817	1.242	0.584	1.276	0.952	49	34	47	21	44	34	1.113	0.937	43.333	33
C9606_133993	hsa_circ_0090730	hsa_circ_0090730	0.392	0.481	0.502	0.667	0.377	0.476	15	20	19	24	13	17	0.458	0.507	18	18
C9606_107141	hsa_circ_0099702	hsa_circ_0099702	2.925	2.188	2.828	3.56	4.438	3.361	112	91	107	128	153	120	2.647	3.786	103.333	133.667
C9606_48632	hsa_circ_0092385	hsa_circ_0092385	0.47	0.433	0.476	0.445	0.319	0.28	18	18	18	16	11	10	0.46	0.348	18	12.333
C9606_87638	hsa_circ_0074580	hsa_circ_0074580	0.444	0.457	0.793	0.556	0.638	0.644	17	19	30	20	22	23	0.565	0.613	22	21.667
C9606_36667	hsa_circ_0013622	hsa_circ_0013622	0.261	0	0.317	0	0.348	0.392	10	0	12	0	12	14	0.193	0.247	7.333	8.667
G9606_5959	55016	1-Mar	2.8	2.86	2.94	2.39	2.54	2.43	232	238	235	200	198	199	2.866666667	2.453333333	235	199
C9606_83011	hsa_circ_0016843	hsa_circ_0016843	0	0	0	0	0	0.28	0	0	0	0	0	10	0	0.093	0	3.333
C9606_128318	hsa_circ_0128107	hsa_circ_0128107	0.575	0.745	0.634	0.501	0	0.532	22	31	24	18	0	19	0.651	0.344	25.667	12.333
C9606_23632	hsa_circ_0122817	hsa_circ_0122817	2.142	2.404	2.035	1.836	2.668	2.885	82	100	77	66	92	103	2.194	2.463	86.333	87
C9606_110828	hsa_circ_0102685	hsa_circ_0102685	1.201	1.202	1.797	0.834	1.392	2.409	46	50	68	30	48	86	1.4	1.545	54.667	54.667
G9606_7813	79844	ZDHHC11	0.81	0.58	0.45	2.43	2.41	2.19	35.76	24.77	21	103.27	95.64	94.01	0.613333333	2.343333333	27.17666667	97.64
G9606_26142	100529063	BCL2L2-PABPN1	3.36	2.82	3.37	5.93	3.65	2.93	106.81	91.9	106.94	186.91	112.89	92.37	3.183333333	4.17	101.8833333	130.7233333
C9606_66458	hsa_circ_0125426	hsa_circ_0125426	0.261	0.385	0	0.306	0	0.392	10	16	0	11	0	14	0.215	0.233	8.667	8.333
C9606_172	hsa_circ_0084318	hsa_circ_0084318	2.455	1.659	1.876	1.446	1.131	1.12	94	69	71	52	39	40	1.997	1.232	78	43.667
C9606_8953	hsa_circ_0116410	hsa_circ_0116410	1.175	1.587	1.189	0.389	0.87	0.672	45	66	45	14	30	24	1.317	0.644	52	22.667
G9606_2854	4312	MMP1	0.78	1.18	0.98	1.71	2.19	1.78	24	37	30	52	65	54	0.98	1.893333333	30.33333333	57
C9606_56324	hsa_circ_0050159	hsa_circ_0050159	0.261	0.673	0.529	0	0.406	0	10	28	20	0	14	0	0.488	0.135	19.333	4.667
C9606_21219	hsa_circ_0046529	hsa_circ_0046529	0.313	0	0	0	0	0	12	0	0	0	0	0	0.104	0	4	0
G9606_5116	10388	SYCP2	1.44	1.61	1.33	2.39	2.6	2.54	127	148	116	203	224	225	1.46	2.51	130.3333333	217.3333333
G9606_32570	2980	GUCA2A	0.44	0.28	0.44	0.29	0.45	0.15	3	2	3	2	3	1	0.386666667	0.296666667	2.666666667	2
C9606_73790	hsa_circ_0046474	hsa_circ_0046474	0	0.288	0	0	0	0	0	12	0	0	0	0	0.096	0	4	0
C9606_133564	hsa_circ_0029748	hsa_circ_0029748	0.496	0.264	0	0.556	0.609	0.42	19	11	0	20	21	15	0.253	0.528	10	18.667
C9606_23098	hsa_circ_0129199	hsa_circ_0129199	0	0.337	0	0	0	0	0	14	0	0	0	0	0.112	0	4.667	0
C9606_44828	hsa_circ_0102233	hsa_circ_0102233	0.34	0.505	0.634	0	0.464	0	13	21	24	0	16	0	0.493	0.155	19.333	5.333
C9606_2783	hsa_circ_0087674	hsa_circ_0087674	0	0.264	0.317	0	0	0.28	0	11	12	0	0	10	0.194	0.093	7.667	3.333
C9606_137135	hsa_circ_0044061	hsa_circ_0044061	1.228	0.865	0.846	0.779	0.986	0.532	47	36	32	28	34	19	0.98	0.766	38.333	27
C9606_89238	hsa_circ_0100448	hsa_circ_0100448	1.097	1.298	1.823	1.53	1.218	0.924	42	54	69	55	42	33	1.406	1.224	55	43.333
C9606_89797	hsa_circ_0008530	hsa_circ_0008530	0.47	0.24	0	0.362	0	0.448	18	10	0	13	0	16	0.237	0.27	9.333	9.667
C9606_16119	hsa_circ_0080619	hsa_circ_0080619	2.089	1.707	2.193	1.947	2.32	1.737	80	71	83	70	80	62	1.996	2.001	78	70.667
C9606_107600	hsa_circ_0054342	hsa_circ_0054342	0.313	0.288	0.291	0.334	0.319	0	12	12	11	12	11	0	0.297	0.218	11.667	7.667
C9606_135020	hsa_circ_0019599	hsa_circ_0019599	1.672	1.947	1.321	1.224	0.696	0.728	64	81	50	44	24	26	1.647	0.883	65	31.333
C9606_11652	hsa_circ_0052556	hsa_circ_0052556	1.854	1.923	1.48	1.557	0.957	0.896	71	80	56	56	33	32	1.752	1.137	69	40.333
C9606_7069	hsa_circ_0083287	hsa_circ_0083287	0.784	0.865	0.951	0.334	0.406	0.448	30	36	36	12	14	16	0.867	0.396	34	14
G9606_20498	105376353	LOC105376353	0	0.04	0.04	0.04	0.04	0	0	1	1	1	1	0	0.026666667	0.026666667	0.666666667	0.666666667
G9606_11907	283446	MYO1H	0.05	0.25	0.14	0.12	0.07	0.15	4	21	12	10	6	13	0.146666667	0.113333333	12.33333333	9.666666667
C9606_73578	hsa_circ_0000656	hsa_circ_0000656	0	0.385	0.529	0.389	0.29	0.28	0	16	20	14	10	10	0.305	0.32	12	11.333
C9606_101646	hsa_circ_0048560	hsa_circ_0048560	0.548	1.226	0.766	0.862	1.044	0.896	21	51	29	31	36	32	0.847	0.934	33.667	33
C9606_125603	hsa_circ_0084347	hsa_circ_0084347	0.287	0	0	0	0	0	11	0	0	0	0	0	0.096	0	3.667	0
C9606_118453	hsa_circ_0042762	hsa_circ_0042762	0.392	0.433	0.291	0.417	0.667	0.336	15	18	11	15	23	12	0.372	0.473	14.667	16.667
C9606_127221	hsa_circ_0045974	hsa_circ_0045974	0	0	0	0.278	0.406	0.364	0	0	0	10	14	13	0	0.349	0	12.333
G9606_23019	51372	TMA7	68.38	60.99	70.3	59.03	55.79	52.48	474	440	483	406	376	362	66.55666667	55.76666667	465.6666667	381.3333333
C9606_130179	hsa_circ_0083073	hsa_circ_0083073	1.201	1.058	0.899	0.834	0.696	0.868	46	44	34	30	24	31	1.053	0.799	41.333	28.333
C9606_115810	hsa_circ_0078987	hsa_circ_0078987	0	0.288	0	0	0	0	0	12	0	0	0	0	0.096	0	4	0
G9606_713	79796	ALG9	7.11	7.18	6.66	5.27	5.96	4.77	320	321	276	228	238	217	6.983333333	5.333333333	305.6666667	227.6666667
C9606_12043	hsa_circ_0008955	hsa_circ_0008955	1.933	3.077	2.59	2.002	2.146	1.737	74	128	98	72	74	62	2.533	1.962	100	69.333
C9606_9836	hsa_circ_0019291	hsa_circ_0019291	1.019	0.793	0.74	1.557	1.189	0.84	39	33	28	56	41	30	0.851	1.195	33.333	42.333
G9606_9111	79862	ZNF669	3.81	4.3	4.36	4.06	4.24	4.42	94.9	108.09	106	102	105.68	110.88	4.156666667	4.24	102.9966667	106.1866667
C9606_126626	hsa_circ_0059621	hsa_circ_0059621	0.653	0.529	0.423	0.417	0.638	0.532	25	22	16	15	22	19	0.535	0.529	21	18.667
G9606_4159	440574	MINOS1	7.72	7.58	7.26	7.57	7.32	7.31	443	446	416	431	408	416	7.52	7.4	435	418.3333333
G9606_13432	57224	NHSL1	1.53	1.67	1.71	1.83	2.04	2.07	169	191	191	204	220	229	1.636666667	1.98	183.6666667	217.6666667
G9606_10913	5869	RAB5B	39.6	40.41	40.72	50.17	52.56	50.28	2069.19	2176.9	2128.7	2617.85	2673.94	2626.67	40.24333333	51.00333333	2124.93	2639.486667
G9606_15668	59307	SIGIRR	11.86	11.54	12.54	11.95	11.53	10.85	287	288	307	288	271	260	11.98	11.44333333	294	273
G9606_3471	165055	CCDC138	3.55	3.24	3.25	1.47	1.39	1.64	138	129	124	58	49	68	3.346666667	1.5	130.3333333	58.33333333
C9606_81066	hsa_circ_0008091	hsa_circ_0008091	2.481	3.293	2.563	1.669	2.755	2.045	95	137	97	60	95	73	2.779	2.156	109.667	76
C9606_65372	hsa_circ_0096316	hsa_circ_0096316	0.366	0	0	0	0	0	14	0	0	0	0	0	0.122	0	4.667	0
C9606_30595	hsa_circ_0138658	hsa_circ_0138658	1.881	1.875	1.559	1.168	1.711	1.373	72	78	59	42	59	49	1.772	1.417	69.667	50
C9606_89858	hsa_circ_0101331	hsa_circ_0101331	0.47	0.337	0.317	0.445	0	0.448	18	14	12	16	0	16	0.375	0.298	14.667	10.667
C9606_124370	hsa_circ_0035977	hsa_circ_0035977	0	0.288	0.264	0	0.464	0	0	12	10	0	16	0	0.184	0.155	7.333	5.333
C9606_84941	hsa_circ_0101987	hsa_circ_0101987	0.261	0	0	0	0	0	10	0	0	0	0	0	0.087	0	3.333	0
C9606_39811	hsa_circ_0078302	hsa_circ_0078302	0.836	0.889	0.396	0.389	0.551	0.616	32	37	15	14	19	22	0.707	0.519	28	18.333
C9606_136599	hsa_circ_0045059	hsa_circ_0045059	0	0	0	0	0	0.28	0	0	0	0	0	10	0	0.093	0	3.333
G9606_24652	722	C4BPA	0	0.06	0	0.06	0.09	0.15	0	2	0	2	3	5	0.02	0.1	0.666666667	3.333333333
C9606_91153	hsa_circ_0006990	hsa_circ_0006990	6.295	8.99	8.272	9.401	8.469	7.479	241	374	313	338	292	267	7.852	8.45	309.333	299
C9606_17404	hsa_circ_0036828	hsa_circ_0036828	0.731	0.962	0.793	1.085	1.363	1.12	28	40	30	39	47	40	0.829	1.189	32.667	42
C9606_51349	hsa_circ_0091930	hsa_circ_0091930	1.28	1.611	1.348	0.723	0.725	0.98	49	67	51	26	25	35	1.413	0.809	55.667	28.667
C9606_78667	hsa_circ_0118287	hsa_circ_0118287	6.295	7.356	6.95	9.122	8.788	9.411	241	306	263	328	303	336	6.867	9.107	270	322.333
C9606_39975	hsa_circ_0029325	hsa_circ_0029325	0.94	0.625	0.793	0.556	0.522	0.952	36	26	30	20	18	34	0.786	0.677	30.667	24
G9606_8910	782	CACNB1	0.81	1.14	0.74	0.76	0.77	0.61	36	53	38	39	35	31	0.896666667	0.713333333	42.33333333	35
C9606_138301	hsa_circ_0105433	hsa_circ_0105433	0	0.313	0	0	0	0	0	13	0	0	0	0	0.104	0	4.333	0
C9606_88800	hsa_circ_0099302	hsa_circ_0099302	0.444	0.601	0.37	0.556	0.667	0.84	17	25	14	20	23	30	0.472	0.688	18.667	24.333
G9606_7556	54477	PLEKHA5	7.09	6.59	6.52	7.55	6.54	7.82	475.19	441	427	489	427	513	6.733333333	7.303333333	447.73	476.3333333
C9606_18222	hsa_circ_0048859	hsa_circ_0048859	0	0	0	0	0.319	0	0	0	0	0	11	0	0	0.106	0	3.667
C9606_17081	hsa_circ_0023652	hsa_circ_0023652	0.966	1.226	1.031	0.723	1.131	1.064	37	51	39	26	39	38	1.074	0.973	42.333	34.333
C9606_92904	hsa_circ_0082397	hsa_circ_0082397	0	0	0.264	0	0	0	0	0	10	0	0	0	0.088	0	3.333	0
G9606_14507	7483	WNT9A	4.79	4.29	4.57	2.16	2.2	2.3	298	272	284	134	132	143	4.55	2.22	284.6666667	136.3333333
C9606_17078	hsa_circ_0039436	hsa_circ_0039436	0.731	0.817	0.819	1.641	1.711	1.401	28	34	31	59	59	50	0.789	1.584	31	56
C9606_31488	hsa_circ_0032724	hsa_circ_0032724	0.47	0.913	0.714	0.389	0.348	0.364	18	38	27	14	12	13	0.699	0.367	27.667	13
C9606_52192	hsa_circ_0080886	hsa_circ_0080886	0	0.24	0	0	0	0	0	10	0	0	0	0	0.08	0	3.333	0
C9606_94495	hsa_circ_0076193	hsa_circ_0076193	19.171	22.933	19.899	16.326	15.952	15.35	734	954	753	587	550	548	20.668	15.876	813.667	561.667
C9606_43266	hsa_circ_0131043	hsa_circ_0131043	0.444	0.409	0.396	0.556	0.609	0.532	17	17	15	20	21	19	0.416	0.566	16.333	20
G9606_19929	55262	C7orf43	7.3	7.79	8.87	7.84	9.03	9.02	257	276	312	289	297	309	7.986666667	8.63	281.6666667	298.3333333
C9606_68529	hsa_circ_0007874	hsa_circ_0007874	0.496	0	0	0	0	0	19	0	0	0	0	0	0.165	0	6.333	0
G9606_9791	23258	DENND5A	6.01	5.56	5.35	4.07	4.16	4.6	448	426	398	302	301	340	5.64	4.276666667	424	314.3333333
C9606_67274	hsa_circ_0116033	hsa_circ_0116033	0.366	0.264	0.423	0.584	0.522	0.588	14	11	16	21	18	21	0.351	0.565	13.667	20
C9606_13941	hsa_circ_0037966	hsa_circ_0037966	1.593	1.611	1.189	1.14	1.044	1.316	61	67	45	41	36	47	1.464	1.167	57.667	41.333
G9606_25156	57571	CARNS1	0.07	0.14	0.12	0.04	0.06	0.13	6	13	10	4	6	11	0.11	0.076666667	9.666666667	7
C9606_136154	hsa_circ_0116918	hsa_circ_0116918	0.261	0.288	0	0	0	0.392	10	12	0	0	0	14	0.183	0.131	7.333	4.667
C9606_7060	hsa_circ_0032063	hsa_circ_0032063	0.313	0	0	0	0	0	12	0	0	0	0	0	0.104	0	4	0
C9606_23722	hsa_circ_0009531	hsa_circ_0009531	0.261	0	0	0	0	0	10	0	0	0	0	0	0.087	0	3.333	0
C9606_47066	hsa_circ_0008162	hsa_circ_0008162	0.601	0.313	0.317	0	0	0	23	13	12	0	0	0	0.41	0	16	0
C9606_3662	hsa_circ_0036450	hsa_circ_0036450	0	0	0	0.278	0	0	0	0	0	10	0	0	0	0.093	0	3.333
C9606_40875	hsa_circ_0135896	hsa_circ_0135896	3.97	3.558	3.039	3.643	4.728	3.977	152	148	115	131	163	142	3.522	4.116	138.333	145.333
C9606_94867	hsa_circ_0058638	hsa_circ_0058638	0.47	0	0.264	0	0.29	0	18	0	10	0	10	0	0.245	0.097	9.333	3.333
C9606_14857	hsa_circ_0013467	hsa_circ_0013467	0.784	0.433	0.529	0.695	0.754	0.98	30	18	20	25	26	35	0.582	0.81	22.667	28.667
G9606_8909	79075	DSCC1	17.16	17.15	15.32	1.54	1.17	1.54	582	597	517	52	38	52	16.54333333	1.416666667	565.3333333	47.33333333
G9606_8378	220388	CCDC89	0.03	0.08	0.03	0.3	0.48	0.3	1	3	1	11	17	11	0.046666667	0.36	1.666666667	13
G9606_24515	8637	EIF4EBP3	0	0.15	0	0	0	0	0	1.32	0	0	0	0	0.05	0	0.44	0
C9606_124611	hsa_circ_0076229	hsa_circ_0076229	1.045	0.673	1.004	0.807	0.725	0.672	40	28	38	29	25	24	0.907	0.735	35.333	26
C9606_18513	hsa_circ_0075407	hsa_circ_0075407	0.862	0.841	0.608	0.751	0.754	0.868	33	35	23	27	26	31	0.77	0.791	30.333	28
C9606_108848	hsa_circ_0080529	hsa_circ_0080529	0.496	0	0	0	0.319	0	19	0	0	0	11	0	0.165	0.106	6.333	3.667
C9606_25487	hsa_circ_0085509	hsa_circ_0085509	0	0	0.264	0	0	0	0	0	10	0	0	0	0.088	0	3.333	0
C9606_37574	hsa_circ_0116447	hsa_circ_0116447	0.601	0.673	0.819	0.612	0.406	0.644	23	28	31	22	14	23	0.698	0.554	27.333	19.667
G9606_6428	26	AOC1	0.57	0.47	0.33	0.14	0.39	0.36	21	18	12	5	14	13	0.456666667	0.296666667	17	10.66666667
C9606_49546	hsa_circ_0124366	hsa_circ_0124366	4.153	3.462	3.488	5.201	5.192	4.594	159	144	132	187	179	164	3.701	4.996	145	176.667
C9606_77384	hsa_circ_0019586	hsa_circ_0019586	0	0	0	0	0.319	0.28	0	0	0	0	11	10	0	0.2	0	7
C9606_113675	hsa_circ_0006681	hsa_circ_0006681	0.757	0.625	0.846	1.029	0.725	0.476	29	26	32	37	25	17	0.743	0.743	29	26.333
C9606_103141	hsa_circ_0046422	hsa_circ_0046422	2.089	2.236	1.718	1.697	1.189	1.008	80	93	65	61	41	36	2.014	1.298	79.333	46
C9606_23470	hsa_circ_0023113	hsa_circ_0023113	2.351	2.837	2.96	2.253	2.668	2.773	90	118	112	81	92	99	2.716	2.565	106.667	90.667
C9606_1421	hsa_circ_0040048	hsa_circ_0040048	0	0	0.291	0	0	0.364	0	0	11	0	0	13	0.097	0.121	3.667	4.333
G9606_24371	10577	NPC2	463.71	481.31	497.95	571.83	543.01	524.51	5574	5978	5955	6818	6345	6263	480.99	546.45	5835.666667	6475.333333
C9606_59993	hsa_circ_0001492	hsa_circ_0001492	1.489	1.37	1.084	2.058	2.146	2.073	57	57	41	74	74	74	1.314	2.092	51.667	74
C9606_125689	hsa_circ_0016789	hsa_circ_0016789	0	0.361	0.291	0.334	0.319	0	0	15	11	12	11	0	0.217	0.218	8.667	7.667
C9606_4786	hsa_circ_0014137	hsa_circ_0014137	1.175	1.058	1.48	0.834	0.841	1.288	45	44	56	30	29	46	1.238	0.988	48.333	35
C9606_25078	hsa_circ_0084431	hsa_circ_0084431	3.657	3.63	2.669	2.002	2.088	1.877	140	151	101	72	72	67	3.319	1.989	130.667	70.333
C9606_84933	hsa_circ_0073128	hsa_circ_0073128	0.313	0	0	0	0.29	0	12	0	0	0	10	0	0.104	0.097	4	3.333
G9606_5528	55008	HERC6	2.22	2.16	2.16	3.09	2.74	2.8	131	133	122	178	156	158	2.18	2.876666667	128.6666667	164
G9606_3582	53630	BCO1	0.49	0.8	0.62	0.91	0.95	0.57	17	20	20	25	21	19	0.636666667	0.81	19	21.66666667
C9606_85909	hsa_circ_0057479	hsa_circ_0057479	0	0	0	0.278	0	0	0	0	0	10	0	0	0	0.093	0	3.333
C9606_13955	hsa_circ_0021126	hsa_circ_0021126	0.47	0.264	0.344	0	0	0.336	18	11	13	0	0	12	0.359	0.112	14	4
C9606_118735	hsa_circ_0091834	hsa_circ_0091834	0	0.625	0	0.334	0	0.364	0	26	0	12	0	13	0.208	0.233	8.667	8.333
C9606_96689	hsa_circ_0022438	hsa_circ_0022438	0.444	0.313	0.37	0.362	0	0.364	17	13	14	13	0	13	0.376	0.242	14.667	8.667
G9606_20048	7913	DEK	173.12	181.81	172.55	92.01	93.24	95.61	7464	7984	7439	3966	3939	4114	175.8266667	93.62	7629	4006.333333
C9606_129268	hsa_circ_0012033	hsa_circ_0012033	0	0	0	0	0	0.28	0	0	0	0	0	10	0	0.093	0	3.333
C9606_16253	hsa_circ_0010394	hsa_circ_0010394	1.201	0.673	1.004	0.807	0.493	0.532	46	28	38	29	17	19	0.959	0.611	37.333	21.667
C9606_98186	hsa_circ_0011438	hsa_circ_0011438	0	0	0	0	0	0.392	0	0	0	0	0	14	0	0.131	0	4.667
G9606_4174	57579	FAM135A	2.95	2.65	3.15	2.64	2.58	2.56	276	244	283	230	227	221	2.916666667	2.593333333	267.6666667	226
G9606_9099	54575	UGT1A10	0	0.07	0	0	0	0	0	2.4	0	0	0	0	0.023333333	0	0.8	0
C9606_101341	hsa_circ_0106433	hsa_circ_0106433	1.175	1.49	1.427	0.779	0.667	0.924	45	62	54	28	23	33	1.364	0.79	53.667	28
G9606_9027	8480	RAE1	32.51	31.34	32.85	20.7	19.96	17.67	841	857	857	535	506	463	32.23333333	19.44333333	851.6666667	501.3333333
C9606_22852	hsa_circ_0068268	hsa_circ_0068268	0	0	0	0	0.319	0	0	0	0	0	11	0	0	0.106	0	3.667
C9606_7639	hsa_circ_0091288	hsa_circ_0091288	0	0	0	0	0.29	0	0	0	0	0	10	0	0	0.097	0	3.333
C9606_15267	hsa_circ_0113797	hsa_circ_0113797	0.627	0.577	0.687	0.667	1.334	0.504	24	24	26	24	46	18	0.63	0.835	24.667	29.333
C9606_111700	hsa_circ_0051801	hsa_circ_0051801	4.963	4.375	4.783	3.977	4.322	4.005	190	182	181	143	149	143	4.707	4.101	184.333	145
C9606_7159	hsa_circ_0032264	hsa_circ_0032264	1.541	1.322	1.453	1.808	1.276	1.849	59	55	55	65	44	66	1.439	1.644	56.333	58.333
G9606_22234	126375	ZNF792	0.85	0.96	0.78	0.69	0.81	0.92	51	59	47	41	47	55	0.863333333	0.806666667	52.33333333	47.66666667
G9606_31162	1585	CYP11B2	0	0.02	0	0	0	0	0	1	0	0	0	0	0.006666667	0	0.333333333	0
C9606_116825	hsa_circ_0130076	hsa_circ_0130076	0.34	0.337	0.344	0	0	0.336	13	14	13	0	0	12	0.34	0.112	13.333	4
C9606_104982	hsa_circ_0004187	hsa_circ_0004187	1.515	1.418	1.533	2.002	2.61	1.765	58	59	58	72	90	63	1.489	2.126	58.333	75
C9606_103934	hsa_circ_0005006	hsa_circ_0005006	0.548	0	0.37	0	0.522	0.392	21	0	14	0	18	14	0.306	0.305	11.667	10.667
G9606_10609	1859	DYRK1A	8.21	8.2	8.09	8.49	8.89	9.33	657	649	631	654	677	732	8.166666667	8.903333333	645.6666667	687.6666667
G9606_21708	51440	HPCAL4	0.32	0.25	0.33	0.16	0.24	0.2	22	18	24	12	16	15	0.3	0.2	21.33333333	14.33333333
G9606_6437	5425	POLD2	27.99	29.69	31.63	12.63	13.35	11.56	691	747	770	304	316	278	29.77	12.51333333	736	299.3333333
C9606_52676	hsa_circ_0007991	hsa_circ_0007991	1.097	1.034	0.872	1.168	1.305	1.373	42	43	33	42	45	49	1.001	1.282	39.333	45.333
C9606_17408	hsa_circ_0094997	hsa_circ_0094997	0.548	0.505	0.502	0.64	0.638	0.364	21	21	19	23	22	13	0.518	0.547	20.333	19.333
C9606_14159	hsa_circ_0045948	hsa_circ_0045948	0.261	0.24	0	0	0.406	0.448	10	10	0	0	14	16	0.167	0.285	6.667	10
C9606_109939	hsa_circ_0122451	hsa_circ_0122451	1.228	0.889	1.321	1.196	0.986	1.373	47	37	50	43	34	49	1.146	1.185	44.667	42
C9606_102849	hsa_circ_0127058	hsa_circ_0127058	0.966	0.721	0.714	0.834	0.754	0.532	37	30	27	30	26	19	0.8	0.707	31.333	25
C9606_79810	hsa_circ_0077584	hsa_circ_0077584	2.011	2.428	2.246	2.809	4.061	2.997	77	101	85	101	140	107	2.228	3.289	87.667	116
C9606_129171	hsa_circ_0036431	hsa_circ_0036431	0.81	0.962	0.449	1.057	1.363	1.709	31	40	17	38	47	61	0.74	1.376	29.333	48.667
G9606_13566	126119	JOSD2	4.16	4.49	5.7	5.18	5.71	4.41	52	57	71	63	68	54	4.783333333	5.1	60	61.66666667
G9606_11062	55636	CHD7	2.03	1.91	1.89	1.17	1.31	1.29	343	332	325	199	214	213	1.943333333	1.256666667	333.3333333	208.6666667
G9606_15561	57332	CBX8	3.92	3.95	4.07	3.87	3.4	2.92	88	91	91	86	74	65	3.98	3.396666667	90	75
C9606_5913	hsa_circ_0025162	hsa_circ_0025162	1.985	2.356	2.22	0.667	0.464	0.448	76	98	84	24	16	16	2.187	0.526	86	18.667
C9606_64206	hsa_circ_0057157	hsa_circ_0057157	0.366	0.409	0	0.306	0	0	14	17	0	11	0	0	0.258	0.102	10.333	3.667
G9606_18557	7561	ZNF14	0.42	0.43	0.62	0.8	0.62	0.51	19	20	28	36	27	23	0.49	0.643333333	22.33333333	28.66666667
C9606_8452	hsa_circ_0004813	hsa_circ_0004813	2.194	1.923	1.506	1.418	2.088	2.157	84	80	57	51	72	77	1.874	1.888	73.667	66.667
C9606_31651	hsa_circ_0068444	hsa_circ_0068444	0	0.264	0	0	0	0	0	11	0	0	0	0	0.088	0	3.667	0
C9606_121744	hsa_circ_0071278	hsa_circ_0071278	0.627	0.745	0.344	0.862	0.696	0.7	24	31	13	31	24	25	0.572	0.753	22.667	26.667
C9606_46783	hsa_circ_0063374	hsa_circ_0063374	30.193	31.106	26.427	28.257	23.493	23.641	1156	1294	1000	1016	810	844	29.242	25.13	1150	890
C9606_27915	hsa_circ_0026240	hsa_circ_0026240	0.784	0.721	0.264	0.501	0.754	0.56	30	30	10	18	26	20	0.59	0.605	23.333	21.333
G9606_32795	27146	FAM184B	0.08	0.03	0.1	0.1	0.02	0.05	5	2	6	6	1	3	0.07	0.056666667	4.333333333	3.333333333
C9606_17731	hsa_circ_0085274	hsa_circ_0085274	0.366	0.721	0.317	0.556	0.754	0.672	14	30	12	20	26	24	0.468	0.661	18.667	23.333
C9606_77060	hsa_circ_0014370	hsa_circ_0014370	7.627	8.39	6.739	4.978	4.467	6.246	292	349	255	179	154	223	7.585	5.23	298.667	185.333
C9606_61362	hsa_circ_0017413	hsa_circ_0017413	0.705	0.505	0.449	0.417	0.638	0.616	27	21	17	15	22	22	0.553	0.557	21.667	19.667
C9606_26139	hsa_circ_0023339	hsa_circ_0023339	1.306	1.683	2.167	1.836	2.204	2.185	50	70	82	66	76	78	1.719	2.075	67.333	73.333
G9606_14331	57050	UTP3	13.54	15.23	14.61	12.63	13.93	15.37	418	483	450	387	418	471	14.46	13.97666667	450.3333333	425.3333333
G9606_17002	4240	MFGE8	100.4	100.52	106.87	166.38	165.63	158.92	2975	3073	3178	4941	4828	4717	102.5966667	163.6433333	3075.333333	4828.666667
C9606_16910	hsa_circ_0000541	hsa_circ_0000541	0	0.264	0	0.528	0.609	0	0	11	0	19	21	0	0.088	0.379	3.667	13.333
C9606_32910	hsa_circ_0072940	hsa_circ_0072940	5.955	5.577	6.052	5.868	6.99	6.61	228	232	229	211	241	236	5.861	6.489	229.667	229.333
C9606_44913	hsa_circ_0080180	hsa_circ_0080180	2.533	2.813	1.876	2.253	3.335	3.389	97	117	71	81	115	121	2.407	2.992	95	105.667
C9606_42440	hsa_circ_0077759	hsa_circ_0077759	0.313	0	0	0	0	0	12	0	0	0	0	0	0.104	0	4	0
G9606_10205	2824	GPM6B	0.07	0.11	0.15	0.26	0.36	0.36	5.4	8	11.08	18.79	25.34	25.64	0.11	0.326666667	8.16	23.25666667
G9606_5097	387	RHOA	291.88	298.08	295.1	234.19	218.11	226.62	8362	8776	8434	6658	6077	6448	295.02	226.3066667	8524	6394.333333
G9606_27313	389376	SFTA2	0	0.19	0.21	0	0	0	0	1	1	0	0	0	0.133333333	0	0.666666667	0
C9606_78206	hsa_circ_0006078	hsa_circ_0006078	0.261	0.337	0.344	0	0.464	0.42	10	14	13	0	16	15	0.314	0.295	12.333	10.333
G9606_25727	100996741	100996741	2.42	2.39	2.38	3.64	4.18	4.42	125.69	127.31	123.62	187.65	211.02	227.79	2.396666667	4.08	125.54	208.82
C9606_133968	hsa_circ_0102242	hsa_circ_0102242	0.366	0.24	0	0.445	0	0.672	14	10	0	16	0	24	0.202	0.372	8	13.333
G9606_12847	2961	GTF2E2	42.43	43.44	35.99	30.01	28.52	26.13	787	864.03	707	549	528	511.62	40.62	28.22	786.01	529.54
C9606_54113	hsa_circ_0024812	hsa_circ_0024812	0.679	0.553	0.608	0.417	0.319	0.56	26	23	23	15	11	20	0.613	0.432	24	15.333
C9606_81912	hsa_circ_0039224	hsa_circ_0039224	1.228	0.769	0.581	2.225	1.595	1.653	47	32	22	80	55	59	0.859	1.824	33.667	64.667
G9606_24108	28960	DCPS	4.08	4.26	4.58	3.54	3.4	3.23	365.42	391	409.91	315.01	296	287	4.306666667	3.39	388.7766667	299.3366667
G9606_29451	64648	SPANXD	0	0	0.23	0	0	0	0	0	2	0	0	0	0.076666667	0	0.666666667	0
G9606_3983	6573	SLC19A1	4.96	4.73	4.93	1.8	2.07	2.11	247.98	250.84	260.41	104.68	108.69	97.03	4.873333333	1.993333333	253.0766667	103.4666667
G9606_12156	64778	FNDC3B	36.15	34.83	34.16	58.35	60.55	63.35	3932	3867	3742	6316	6440	6833	35.04666667	60.75	3847	6529.666667
G9606_27368	1291	COL6A1	6.94	5.79	6.72	4.79	4.88	4.41	454	388	439	311	310	286	6.483333333	4.693333333	427	302.3333333
C9606_14019	hsa_circ_0067788	hsa_circ_0067788	1.384	1.418	1.85	0.862	0.667	0.672	53	59	70	31	23	24	1.551	0.734	60.667	26
G9606_5914	4482	MSRA	6.66	7.31	8.06	11.56	11.34	9.58	145	166	173	247	241	208	7.343333333	10.82666667	161.3333333	232
G9606_15324	5211	PFKL	20.81	20.18	20.57	17.39	18.32	15.93	930	924	918	771	795	707	20.52	17.21333333	924	757.6666667
C9606_42802	hsa_circ_0030999	hsa_circ_0030999	0.366	0.264	0.344	0.556	0.377	0.476	14	11	13	20	13	17	0.325	0.47	12.667	16.667
C9606_69825	hsa_circ_0008983	hsa_circ_0008983	0	0	0	0	0.319	0	0	0	0	0	11	0	0	0.106	0	3.667
C9606_59579	hsa_circ_0007617	hsa_circ_0007617	1.75	1.707	1.638	0.918	0.638	1.12	67	71	62	33	22	40	1.698	0.892	66.667	31.667
G9606_5068	332	BIRC5	29.14	30.1	30.61	4.42	5.19	5.09	1163	1222	1211	174	201	200	29.95	4.9	1198.666667	191.6666667
G9606_4132	6188	RPS3	534.41	515.72	547.32	467.85	454.29	431.69	12038	11778	12339	10441	9908	9616	532.4833333	451.2766667	12051.66667	9988.333333
C9606_114890	hsa_circ_0037911	hsa_circ_0037911	2.951	2.74	2.748	3.977	4.989	4.762	113	114	104	143	172	170	2.813	4.576	110.333	161.667
C9606_45188	hsa_circ_0023016	hsa_circ_0023016	4.492	4.447	5.312	6.091	5.047	5.126	172	185	201	219	174	183	4.75	5.421	186	192
C9606_46390	hsa_circ_0116675	hsa_circ_0116675	1.619	1.635	1.744	1.836	1.16	1.681	62	68	66	66	40	60	1.666	1.559	65.333	55.333
G9606_11433	9159	PCSK7	10.22	8.94	8.86	9.06	9.08	7.96	618.04	550.45	535.61	535.5	524.61	462.02	9.34	8.7	568.0333333	507.3766667
G9606_1178	9500	MAGED1	22.61	20.16	20.19	24.04	24.58	23.7	930	850	831	988	980	968	20.98666667	24.10666667	870.3333333	978.6666667
G9606_20861	22841	RAB11FIP2	3.38	3.3	3.23	2.45	2.61	2.63	321	322	307	231	242	249	3.303333333	2.563333333	316.6666667	240.6666667
C9606_8438	hsa_circ_0005252	hsa_circ_0005252	0	0.288	0	0.306	0	0.336	0	12	0	11	0	12	0.096	0.214	4	7.667
C9606_126480	hsa_circ_0077071	hsa_circ_0077071	0.261	0.409	0	0.528	0.377	0.448	10	17	0	19	13	16	0.223	0.451	9	16
C9606_90967	hsa_circ_0080388	hsa_circ_0080388	0	0	0	0.528	0	0	0	0	0	19	0	0	0	0.176	0	6.333
C9606_36063	hsa_circ_0070645	hsa_circ_0070645	0.261	0	0.37	0.278	0.29	0.28	10	0	14	10	10	10	0.21	0.283	8	10
G9606_27210	7809	BSND	0.1	0.05	0.05	0.15	0.05	0.05	2	1	1	3	1	1	0.066666667	0.083333333	1.333333333	1.666666667
C9606_54800	hsa_circ_0091841	hsa_circ_0091841	0	0.288	0.264	0.278	0	0	0	12	10	10	0	0	0.184	0.093	7.333	3.333
C9606_1912	hsa_circ_0013372	hsa_circ_0013372	3.735	4.279	4.07	3.727	3.306	3.865	143	178	154	134	114	138	4.028	3.633	158.333	128.667
C9606_22548	hsa_circ_0084097	hsa_circ_0084097	4.675	4.351	4.625	12.349	13.574	15.098	179	181	175	444	468	539	4.55	13.674	178.333	483.667
C9606_117134	hsa_circ_0064398	hsa_circ_0064398	0	0	0	0.278	0	0	0	0	0	10	0	0	0	0.093	0	3.333
G9606_22134	58492	ZNF77	1.6	1.7	1.12	1	0.95	0.93	47	53	33	30	27	28	1.473333333	0.96	44.33333333	28.33333333
C9606_66857	hsa_circ_0094098	hsa_circ_0094098	1.724	1.49	1.374	1.446	1.16	2.073	66	62	52	52	40	74	1.529	1.56	60	55.333
G9606_8382	107984203	LOC107984203	5.8	5.45	4.94	5.55	5.62	6.13	266.08	256.6	226.2	252.56	250.73	278.8	5.396666667	5.766666667	249.6266667	260.6966667
G9606_20340	22949	PTGR1	468.26	465.48	481.99	553.35	526.1	523.11	9116	9302	9325	10626	9926	10058	471.91	534.1866667	9247.666667	10203.33333
C9606_121142	hsa_circ_0012317	hsa_circ_0012317	2.377	2.524	2.643	2.614	2.378	1.961	91	105	100	94	82	70	2.515	2.318	98.667	82
C9606_57687	hsa_circ_0019810	hsa_circ_0019810	0.313	0.337	0.37	0	0.348	0.28	12	14	14	0	12	10	0.34	0.209	13.333	7.333
G9606_2041	55160	ARHGEF10L	5.14	4.9	5.23	6.34	6.93	5.52	351	351	357	420	455	367	5.09	6.263333333	353	414
C9606_23012	hsa_circ_0052002	hsa_circ_0052002	0.679	0.577	0.608	0.362	0.87	1.232	26	24	23	13	30	44	0.621	0.821	24.333	29
G9606_7651	81562	LMAN2L	19.08	19.11	18.97	22.9	22.82	22.1	693	712	687	825	804	796	19.05333333	22.60666667	697.3333333	808.3333333
C9606_15100	hsa_circ_0012869	hsa_circ_0012869	2.716	3.63	3.145	4.2	4.554	3.641	104	151	119	151	157	130	3.164	4.132	124.667	146
C9606_53163	hsa_circ_0110996	hsa_circ_0110996	1.306	1.779	2.246	2.058	2.03	2.269	50	74	85	74	70	81	1.777	2.119	69.667	75
C9606_108237	hsa_circ_0048116	hsa_circ_0048116	0	0	0.317	0	0	0	0	0	12	0	0	0	0.106	0	4	0
C9606_13026	hsa_circ_0034480	hsa_circ_0034480	0.444	0.505	0.661	0	0.29	0.308	17	21	25	0	10	11	0.537	0.199	21	7
G9606_34665	746	TMEM258	87.13	82.62	79.97	81.39	69.7	66.05	369	368	334	342	287	279	83.24	72.38	357	302.6666667
C9606_38941	hsa_circ_0104553	hsa_circ_0104553	0.313	0	0.37	0	0	0	12	0	14	0	0	0	0.228	0	8.667	0
C9606_7240	hsa_circ_0014825	hsa_circ_0014825	0.47	0.24	0.555	0.667	0.435	0	18	10	21	24	15	0	0.422	0.367	16.333	13
C9606_134917	hsa_circ_0003650	hsa_circ_0003650	0.313	0.409	0.396	0.445	0.29	0	12	17	15	16	10	0	0.373	0.245	14.667	8.667
C9606_89450	hsa_circ_0021448	hsa_circ_0021448	0	0	0	0.278	0	0	0	0	0	10	0	0	0	0.093	0	3.333
C9606_87341	hsa_circ_0096198	hsa_circ_0096198	0.757	0.721	0.37	0.64	0.609	0.336	29	30	14	23	21	12	0.616	0.528	24.333	18.667
C9606_41079	hsa_circ_0007556	hsa_circ_0007556	0.575	0.601	0.661	0.807	1.363	1.008	22	25	25	29	47	36	0.612	1.059	24	37.333
G9606_18884	3185	HNRNPF	232.07	231.18	229.53	193.6	181.1	184.68	9335	9547	9229	7745	7090	7389	230.9266667	186.46	9370.333333	7408
G9606_8241	54836	BSPRY	14.36	14.02	16.1	14.11	13.03	13.33	506	507	567	494	445	466	14.82666667	13.49	526.6666667	468.3333333
G9606_3096	1063	CENPF	30.39	30.42	28.15	6.52	7.03	7.46	4791	4891	4434	1034	1077	1168	29.65333333	7.003333333	4705.333333	1093
G9606_15362	9805	SCRN1	52.29	53.53	50.22	53.75	53.96	55.84	4272	4477	4106	4355	4285	4526	52.01333333	54.51666667	4285	4388.666667
G9606_3840	1159	CKMT1B	0.3	0.28	0.22	0.24	0.23	0.56	7.59	7.69	4.89	5.65	5.16	14	0.266666667	0.343333333	6.723333333	8.27
G9606_32399	80765	STARD5	1.07	0.57	1.18	0.05	0.33	0.22	20	11	22	1	6	4	0.94	0.2	17.66666667	3.666666667
C9606_131397	hsa_circ_0087678	hsa_circ_0087678	0.366	0.313	0.344	0	0.377	0.504	14	13	13	0	13	18	0.341	0.294	13.333	10.333
C9606_1958	hsa_circ_0083856	hsa_circ_0083856	3.343	2.5	4.123	3.365	4.293	4.79	128	104	156	121	148	171	3.322	4.149	129.333	146.667
C9606_59932	hsa_circ_0007174	hsa_circ_0007174	1.802	1.49	1.321	1.78	1.769	1.597	69	62	50	64	61	57	1.538	1.715	60.333	60.667
C9606_109995	hsa_circ_0030906	hsa_circ_0030906	0.653	0.817	0.846	1.752	0.986	1.176	25	34	32	63	34	42	0.772	1.305	30.333	46.333
C9606_119567	hsa_circ_0034506	hsa_circ_0034506	0	0	0	0.278	0	0	0	0	0	10	0	0	0	0.093	0	3.333
C9606_75582	hsa_circ_0004240	hsa_circ_0004240	4.649	3.654	3.33	4.227	4.525	3.417	178	152	126	152	156	122	3.878	4.056	152	143.333
G9606_32116	51154	MRTO4	19.71	20.02	20.73	8.68	7.93	9.26	672.45	701.22	705.7	293.51	262.64	313.53	20.15333333	8.623333333	693.1233333	289.8933333
G9606_9748	2161	F12	2.3	2.41	2.88	1.52	0.7	0.8	64	69	81	42	19	22	2.53	1.006666667	71.33333333	27.66666667
C9606_91081	hsa_circ_0071872	hsa_circ_0071872	9.977	11.322	9.144	13.211	14.589	14.537	382	471	346	475	503	519	10.148	14.112	399.667	499
C9606_15256	hsa_circ_0033483	hsa_circ_0033483	3.291	2.909	2.96	3.31	3.538	3.753	126	121	112	119	122	134	3.053	3.534	119.667	125
C9606_47961	hsa_circ_0000404	hsa_circ_0000404	7.052	6.755	6.924	7.481	5.917	5.574	270	281	262	269	204	199	6.91	6.324	271	224
G9606_8968	92370	PXYLP1	6.4	5.95	6.38	7.48	7.88	8.37	318	303	314	363	380	406	6.243333333	7.91	311.6666667	383
G9606_9635	85459	CEP295	6.06	6.18	5.78	3.01	3.3	3.33	759	795	727	371	403	413	6.006666667	3.213333333	760.3333333	395.6666667
C9606_78247	hsa_circ_0053003	hsa_circ_0053003	0.575	0.457	0.581	0	0.348	0.308	22	19	22	0	12	11	0.538	0.219	21	7.667
C9606_52682	hsa_circ_0031642	hsa_circ_0031642	0.392	0.505	0.581	0.556	0.551	0.392	15	21	22	20	19	14	0.493	0.5	19.333	17.667
C9606_35576	hsa_circ_0051896	hsa_circ_0051896	32.23	34.664	36.575	35.21	29.932	31.988	1234	1442	1384	1266	1032	1142	34.49	32.377	1353.333	1146.667
C9606_61069	hsa_circ_0124873	hsa_circ_0124873	2.325	2.163	2.035	3.282	2.842	2.801	89	90	77	118	98	100	2.174	2.975	85.333	105.333
G9606_2989	143888	KDELC2	19.89	19.99	18.59	7.77	7.71	8.16	1319	1364	1233	512	496.93	540	19.49	7.88	1305.333333	516.31
G9606_11828	51023	MRPS18C	32.11	34.51	31.74	19.83	17.78	17.7	484.74	539.22	479.28	298.31	260.9	266.18	32.78666667	18.43666667	501.08	275.13
C9606_10954	hsa_circ_0009200	hsa_circ_0009200	0.575	0.385	0.317	0.334	0	0.28	22	16	12	12	0	10	0.426	0.205	16.667	7.333
C9606_95892	hsa_circ_0063229	hsa_circ_0063229	0.836	0.24	0.529	0.612	0.406	0.616	32	10	20	22	14	22	0.535	0.545	20.667	19.333
C9606_134960	hsa_circ_0002289	hsa_circ_0002289	0	0	0	0	0.29	0.28	0	0	0	0	10	10	0	0.19	0	6.667
C9606_125157	hsa_circ_0031045	hsa_circ_0031045	0.287	0.649	0.608	0.389	0.29	0.364	11	27	23	14	10	13	0.515	0.348	20.333	12.333
C9606_114658	hsa_circ_0005236	hsa_circ_0005236	7.914	8.966	6.633	16.075	16.068	17.534	303	373	251	578	554	626	7.838	16.559	309	586
C9606_65252	hsa_circ_0030287	hsa_circ_0030287	1.332	1.466	1.268	0.89	1.334	1.036	51	61	48	32	46	37	1.355	1.087	53.333	38.333
C9606_76744	hsa_circ_0098864	hsa_circ_0098864	0.261	0.288	0.502	0.362	0.696	0.42	10	12	19	13	24	15	0.35	0.493	13.667	17.333
C9606_96929	hsa_circ_0085276	hsa_circ_0085276	2.455	2.356	1.771	3.504	3.712	3.781	94	98	67	126	128	135	2.194	3.666	86.333	129.667
C9606_8443	hsa_circ_0123153	hsa_circ_0123153	0	0	0	0.334	0	0	0	0	0	12	0	0	0	0.111	0	4
G9606_3356	9098	USP6	1.82	1.7	1.76	1.59	1.71	1.46	218.65	208.61	209.71	190.55	199.06	172.46	1.76	1.586666667	212.3233333	187.3566667
G9606_34698	54627	MAP10	1.82	1.89	1.55	1.91	1.57	1.81	155	165	132	161	130	153	1.753333333	1.763333333	150.6666667	148
G9606_7632	10574	CCT7	192.98	195.65	207.69	148.55	143.06	133.76	5518	5746	5914	4204	3961	3794	198.7733333	141.79	5726	3986.333333
C9606_46912	hsa_circ_0037097	hsa_circ_0037097	0.313	0.264	0	0.334	0.464	0	12	11	0	12	16	0	0.192	0.266	7.667	9.333
C9606_7562	hsa_circ_0013601	hsa_circ_0013601	0.653	0.625	0.502	0.306	0.348	0.672	25	26	19	11	12	24	0.593	0.442	23.333	15.667
G9606_21141	56654	NPDC1	24.21	22.93	27.64	32.01	29.84	26.62	536	522	610	703	642	585	24.92666667	29.49	556	643.3333333
G9606_289	80063	ATF7IP2	0.17	0.13	0.06	0.15	0.04	0.16	7	6	3	6	2	7	0.12	0.116666667	5.333333333	5
G9606_12279	6095	RORA	0.04	0.08	0.07	0.11	0.11	0.11	7	10	12.06	18	19	19	0.063333333	0.11	9.686666667	18.66666667
G9606_1336	88455	ANKRD13A	18.52	18.71	17.76	19.8	20.85	21.04	1096	1138	1054	1168	1198	1242	18.33	20.56333333	1096	1202.666667
G9606_8254	283149	BCL9L	17.09	16.53	16.21	16.45	17.5	17.98	1922	1910	1823	1847	1919	2027	16.61	17.31	1885	1931
C9606_129580	hsa_circ_0067840	hsa_circ_0067840	0.836	1.106	0.872	0	0	0.28	32	46	33	0	0	10	0.938	0.093	37	3.333
C9606_69432	hsa_circ_0121891	hsa_circ_0121891	0.444	0.553	0.555	0.445	0.638	0.7	17	23	21	16	22	25	0.517	0.594	20.333	21
G9606_12174	374887	YJEFN3	1.38	0.78	1.24	0.64	1.07	1.01	32	16	27	15	23	24	1.133333333	0.906666667	25	20.66666667
C9606_54000	hsa_circ_0114148	hsa_circ_0114148	1.41	1.611	1.612	1.391	1.537	1.793	54	67	61	50	53	64	1.544	1.574	60.667	55.667
C9606_11821	hsa_circ_0068687	hsa_circ_0068687	0.888	1.13	1.242	1.557	0.812	1.513	34	47	47	56	28	54	1.087	1.294	42.667	46
G9606_28014	4074	M6PR	87.45	85.69	83.02	85.02	79.9	80.35	3360.52	3379.39	3185.92	3251.17	2979.75	3069.56	85.38666667	81.75666667	3308.61	3100.16
C9606_19370	hsa_circ_0072506	hsa_circ_0072506	0	0.288	0	0.306	0.522	0.392	0	12	0	11	18	14	0.096	0.407	4	14.333
C9606_54899	hsa_circ_0129023	hsa_circ_0129023	0.261	0	0	0	0	0	10	0	0	0	0	0	0.087	0	3.333	0
C9606_32637	hsa_circ_0018874	hsa_circ_0018874	0.496	0.409	0.502	0.556	0.551	0.644	19	17	19	20	19	23	0.469	0.584	18.333	20.667
C9606_125571	hsa_circ_0082625	hsa_circ_0082625	0.313	0.264	0	0	0	0	12	11	0	0	0	0	0.192	0	7.667	0
G9606_6131	3224	HOXC8	0.84	0.79	1.17	0.88	0.69	0.65	29	28	40	30	23	22	0.933333333	0.74	32.33333333	25
C9606_86637	hsa_circ_0040089	hsa_circ_0040089	0	0.481	0	0	0.406	0	0	20	0	0	14	0	0.16	0.135	6.667	4.667
C9606_18281	hsa_circ_0052512	hsa_circ_0052512	0	0	0.317	0	0	0	0	0	12	0	0	0	0.106	0	4	0
C9606_36958	hsa_circ_0122377	hsa_circ_0122377	0	0	0	0	0.377	0	0	0	0	0	13	0	0	0.126	0	4.333
G9606_2276	1500	CTNND1	107.98	106.13	104.33	151.25	155.53	154.64	9787	9858	9447	13602	13704	13916	106.1466667	153.8066667	9697.333333	13740.66667
C9606_100572	hsa_circ_0011425	hsa_circ_0011425	2.22	1.298	1.956	1.919	1.218	1.737	85	54	74	69	42	62	1.825	1.625	71	57.667
C9606_17485	hsa_circ_0067134	hsa_circ_0067134	0.731	0.529	0.951	0.556	0	0.672	28	22	36	20	0	24	0.737	0.409	28.667	14.667
C9606_49420	hsa_circ_0106745	hsa_circ_0106745	0.313	0	0	0.389	0.377	0.448	12	0	0	14	13	16	0.104	0.405	4	14.333
C9606_41507	hsa_circ_0008639	hsa_circ_0008639	0.627	0.986	1.004	0.445	0.638	1.148	24	41	38	16	22	41	0.872	0.744	34.333	26.333
C9606_132060	hsa_circ_0003817	hsa_circ_0003817	3.134	3.486	3.409	2.086	2.088	1.877	120	145	129	75	72	67	3.343	2.017	131.333	71.333
G9606_8687	5979	RET	0.03	0	0.02	0.05	0.02	0.02	2	0	1	3	2	2	0.016666667	0.03	1	2.333333333
C9606_65224	hsa_circ_0022378	hsa_circ_0022378	2.037	2.115	1.163	0.667	0.928	1.176	78	88	44	24	32	42	1.772	0.924	70	32.667
C9606_79691	hsa_circ_0033227	hsa_circ_0033227	0.548	0.553	0.396	0	0	0	21	23	15	0	0	0	0.499	0	19.667	0
C9606_28786	hsa_circ_0091847	hsa_circ_0091847	0.444	0.601	0.264	0	0.406	0.308	17	25	10	0	14	11	0.436	0.238	17.333	8.333
C9606_94783	hsa_circ_0064914	hsa_circ_0064914	42.547	37.308	40.724	33.152	31.585	27.898	1629	1552	1541	1192	1089	996	40.193	30.878	1574	1092.333
C9606_109474	hsa_circ_0044051	hsa_circ_0044051	11.988	11.923	12.341	8.455	9.194	9.159	459	496	467	304	317	327	12.084	8.936	474	316
G9606_116	151194	METTL21A	7.48	6.91	5.78	3.89	4.3	3.92	168.37	163.23	137.26	96.04	92.91	103.38	6.723333333	4.036666667	156.2866667	97.44333333
C9606_75432	hsa_circ_0022444	hsa_circ_0022444	17.055	17.62	17.997	19.302	17.228	18.235	653	733	681	694	594	651	17.557	18.255	689	646.333
C9606_119721	hsa_circ_0051092	hsa_circ_0051092	2.769	2.74	2.22	3.226	2.32	2.017	106	114	84	116	80	72	2.576	2.521	101.333	89.333
G9606_1870	2686	GGT7	2.53	3.27	3.13	4.31	5.08	4.12	83	132	115	159	167	149	2.976666667	4.503333333	110	158.3333333
C9606_85188	hsa_circ_0039848	hsa_circ_0039848	0.313	0	0	0.306	0	0	12	0	0	11	0	0	0.104	0.102	4	3.667
G9606_25516	11120	BTN2A1	10.32	11.04	9.83	10.74	11.78	9.87	468	512.04	447	483	517	442	10.39666667	10.79666667	475.68	480.6666667
G9606_15107	51339	DACT1	0.03	0.03	0	0.02	0.04	0.07	2	2	0	1	2	4	0.02	0.043333333	1.333333333	2.333333333
C9606_6181	hsa_circ_0038937	hsa_circ_0038937	0.679	0.529	0.449	0.946	0.957	0.924	26	22	17	34	33	33	0.552	0.942	21.667	33.333
C9606_86353	hsa_circ_0095412	hsa_circ_0095412	0	0.288	0	0	0.29	0	0	12	0	0	10	0	0.096	0.097	4	3.333
G9606_28859	10205	MPZL2	36.86	36.06	34.11	51.27	50.05	49.04	1541	1546	1410	2103	2050	2050	35.67666667	50.12	1499	2067.666667
C9606_48279	hsa_circ_0082517	hsa_circ_0082517	0.522	0.433	0.714	0.306	0	0	20	18	27	11	0	0	0.556	0.102	21.667	3.667
C9606_122799	hsa_circ_0091793	hsa_circ_0091793	0.392	0.361	0.502	0.278	0	0	15	15	19	10	0	0	0.418	0.093	16.333	3.333
G9606_31863	100505989	SMIM31	0.08	0.16	0.06	0.13	0.32	0.38	4	8	3	6	15	18	0.1	0.276666667	5	13
C9606_96703	hsa_circ_0030562	hsa_circ_0030562	0	0.264	0.264	0	0	0	0	11	10	0	0	0	0.176	0	7	0
C9606_124730	hsa_circ_0058235	hsa_circ_0058235	0.313	0.337	0	0.417	0.551	0.504	12	14	0	15	19	18	0.217	0.491	8.667	17.333
G9606_2297	80790	CMIP	54.02	51.78	53.08	57.83	59.33	59.27	3503	3435	3406	3736	3754	3799	52.96	58.81	3448	3763
G9606_21761	8427	ZNF282	7.13	7.96	7.36	8.54	8.52	7.63	409	462	421	475	474	424	7.483333333	8.23	430.6666667	457.6666667
C9606_121589	hsa_circ_0044646	hsa_circ_0044646	2.403	2.139	2.141	2.308	2.494	2.577	92	89	81	83	86	92	2.228	2.46	87.333	87
C9606_132118	hsa_circ_0132271	hsa_circ_0132271	1.045	0.962	0.661	1.669	1.711	1.429	40	40	25	60	59	51	0.889	1.603	35	56.667
C9606_82412	hsa_circ_0085736	hsa_circ_0085736	0.261	0	0	0	0	0	10	0	0	0	0	0	0.087	0	3.333	0
C9606_108602	hsa_circ_0054667	hsa_circ_0054667	0.496	0.553	0.714	0.501	0.29	0.42	19	23	27	18	10	15	0.588	0.404	23	14.333
C9606_137193	hsa_circ_0005193	hsa_circ_0005193	1.881	1.659	1.718	2.03	2.262	2.129	72	69	65	73	78	76	1.753	2.14	68.667	75.667
C9606_76100	hsa_circ_0088549	hsa_circ_0088549	2.742	1.947	1.586	1.363	2.001	1.232	105	81	60	49	69	44	2.092	1.532	82	54
G9606_16966	10367	MICU1	39.37	36.87	36.53	34.08	34.61	32.82	1477	1415	1367	1264	1256	1219	37.59	33.83666667	1419.666667	1246.333333
G9606_26781	22993	HMGXB3	18.69	18.82	19.52	20.55	21.33	20.42	1549.87	1588.84	1612.88	1674.37	1716.62	1673.56	19.01	20.76666667	1583.863333	1688.183333
G9606_5682	6608	SMO	0.02	0.03	0	0.02	0.02	0	1	2	0	1	1	0	0.016666667	0.013333333	1	0.666666667
C9606_92496	hsa_circ_0055721	hsa_circ_0055721	0.366	1.01	0.476	0.612	0.406	0.392	14	42	18	22	14	14	0.617	0.47	24.667	16.667
C9606_34908	hsa_circ_0096805	hsa_circ_0096805	0.418	0.288	0.423	0	0.348	0.336	16	12	16	0	12	12	0.376	0.228	14.667	8
C9606_113820	hsa_circ_0074690	hsa_circ_0074690	3.813	2.716	2.511	4.895	3.742	3.249	146	113	95	176	129	116	3.013	3.962	118	140.333
C9606_40730	hsa_circ_0060121	hsa_circ_0060121	1.619	1.442	1.744	1.975	1.972	1.653	62	60	66	71	68	59	1.602	1.867	62.667	66
C9606_74688	hsa_circ_0023318	hsa_circ_0023318	0.313	0.337	0	0	0	0.364	12	14	0	0	0	13	0.217	0.121	8.667	4.333
C9606_23266	hsa_circ_0055432	hsa_circ_0055432	0.34	0.649	0.423	1.112	1.131	0.952	13	27	16	40	39	34	0.471	1.065	18.667	37.667
G9606_11791	127255	LRRIQ3	0.22	0.28	0.36	0.37	0.37	0.12	3	4	5	6	5	2	0.286666667	0.286666667	4	4.333333333
C9606_18091	hsa_circ_0088531	hsa_circ_0088531	0.47	0	0	0	0	0	18	0	0	0	0	0	0.157	0	6	0
C9606_22126	hsa_circ_0047847	hsa_circ_0047847	0.366	0.361	0	0.306	0.609	0.476	14	15	0	11	21	17	0.242	0.464	9.667	16.333
C9606_38526	hsa_circ_0073641	hsa_circ_0073641	1.358	1.298	1.586	1.224	1.16	1.513	52	54	60	44	40	54	1.414	1.299	55.333	46
C9606_34319	hsa_circ_0001769	hsa_circ_0001769	0	0.264	0	0.278	0.348	0.392	0	11	0	10	12	14	0.088	0.339	3.667	12
C9606_136874	hsa_circ_0100819	hsa_circ_0100819	0	0.24	0	0	0	0.28	0	10	0	0	0	10	0.08	0.093	3.333	3.333
G9606_7085	23087	TRIM35	3.13	3.43	3.35	3.05	2.97	3.05	205	230	219	197	188	198	3.303333333	3.023333333	218	194.3333333
C9606_123689	hsa_circ_0091051	hsa_circ_0091051	3.97	4.639	3.885	4.728	3.916	4.538	152	193	147	170	135	162	4.165	4.394	164	155.667
G9606_3856	7690	ZNF131	19.07	20.04	18.52	14.87	14.55	15.75	952	1019	923	737	698	773	19.21	15.05666667	964.6666667	736
C9606_80357	hsa_circ_0068228	hsa_circ_0068228	0	0	0	0	0	0.308	0	0	0	0	0	11	0	0.103	0	3.667
G9606_7309	9205	ZMYM5	4.28	4.58	4.5	4.15	4.16	4.87	136	141	131	132	145	159	4.453333333	4.393333333	136	145.3333333
G9606_6922	8537	BCAS1	5.05	5.51	5.01	9.14	9.68	9.64	265	294	260	470	493	505	5.19	9.486666667	273	489.3333333
C9606_17762	hsa_circ_0130892	hsa_circ_0130892	0.261	0.264	0	0	0.29	0.392	10	11	0	0	10	14	0.175	0.227	7	8
C9606_3679	hsa_circ_0069472	hsa_circ_0069472	82.535	88.415	87.367	78.041	72.742	74.452	3160	3678	3306	2806	2508	2658	86.106	75.078	3381.333	2657.333
G9606_17592	8909	ENDOU	0.28	0.16	0.43	0.17	0.18	0.23	10	6	15	6	6	8	0.29	0.193333333	10.33333333	6.666666667
C9606_63969	hsa_circ_0119345	hsa_circ_0119345	0	0.24	0	0	0	0	0	10	0	0	0	0	0.08	0	3.333	0
G9606_18650	5226	PGD	203.54	208.13	210.96	235.32	232.2	230.68	7157	7508	7400	8205	7931	8045	207.5433333	232.7333333	7355	8060.333333
C9606_34022	hsa_circ_0120358	hsa_circ_0120358	0.601	0.841	0.476	0.667	0.725	0.756	23	35	18	24	25	27	0.639	0.716	25.333	25.333
C9606_20748	hsa_circ_0043547	hsa_circ_0043547	0.444	0.529	0.476	0	0	0	17	22	18	0	0	0	0.483	0	19	0
G9606_7455	55906	ZC4H2	7.07	7.79	7.03	3.49	4.17	3.86	303	344	302	148	174	164	7.296666667	3.84	316.3333333	162
C9606_11785	hsa_circ_0096127	hsa_circ_0096127	7.104	7.837	7.743	12.71	14.009	15.07	272	326	293	457	483	538	7.561	13.93	297	492.667
C9606_39363	hsa_circ_0027042	hsa_circ_0027042	0.836	0.793	0.581	0.751	0.667	0.812	32	33	22	27	23	29	0.737	0.743	29	26.333
C9606_134203	hsa_circ_0039789	hsa_circ_0039789	0.522	0.505	0.74	0.723	0.522	0.644	20	21	28	26	18	23	0.589	0.63	23	22.333
G9606_27641	493753	COA5	12.59	12.66	13.47	16.69	16.05	15.52	327	338	349	430	405	400	12.90666667	16.08666667	338	411.6666667
C9606_125711	hsa_circ_0068148	hsa_circ_0068148	0	0.433	0.423	0.445	0.348	0.448	0	18	16	16	12	16	0.285	0.414	11.333	14.667
C9606_18352	hsa_circ_0073902	hsa_circ_0073902	0	0.313	0	0.278	0.377	0.448	0	13	0	10	13	16	0.104	0.368	4.333	13
C9606_115206	hsa_circ_0061569	hsa_circ_0061569	0.575	0.457	0	0.306	0.319	0.476	22	19	0	11	11	17	0.344	0.367	13.667	13
C9606_56794	hsa_circ_0133115	hsa_circ_0133115	0.784	0.721	0.687	1.029	1.044	0.952	30	30	26	37	36	34	0.731	1.008	28.667	35.667
G9606_3974	27332	ZNF638	26.91	27.65	26.44	33.59	35.44	37.06	2598	2690	2507	3210	3259	3524	27	35.36333333	2598.333333	3331
G9606_13366	285636	C5orf51	9.83	8.45	9.1	9.08	9.88	10.53	803	708.89	742.89	736.74	786.86	852.99	9.126666667	9.83	751.5933333	792.1966667
G9606_25958	5693	PSMB5	99.7	91	100.19	87.39	86.66	79.68	1710	1607	1730	1514	1440	1428	96.96333333	84.57666667	1682.333333	1460.666667
G9606_29347	388436	LOC388436	0.11	0.04	0.08	0.03	0.05	0.12	3	1.22	2.34	0.72	1.5	3.5	0.076666667	0.066666667	2.186666667	1.906666667
C9606_73626	hsa_circ_0006089	hsa_circ_0006089	0.705	0.697	0.529	1.14	0.725	0.84	27	29	20	41	25	30	0.644	0.902	25.333	32
G9606_6703	3416	IDE	29.57	28.4	27.47	23.89	24.21	24.68	2470	2402	2293	1979	1961	1999	28.48	24.26	2388.333333	1979.666667
G9606_8472	54108	CHRAC1	37.91	40.15	36.19	31.1	31.21	30.27	1433	1557	1365	1166	1146	1135	38.08333333	30.86	1451.666667	1149
C9606_60760	hsa_circ_0053112	hsa_circ_0053112	1.593	1.346	1.559	1.14	1.682	1.401	61	56	59	41	58	50	1.499	1.408	58.667	49.667
C9606_134864	hsa_circ_0084219	hsa_circ_0084219	0	0	0	0	0	0.308	0	0	0	0	0	11	0	0.103	0	3.667
C9606_96172	hsa_circ_0007887	hsa_circ_0007887	1.123	0.913	1.136	0.834	1.334	1.204	43	38	43	30	46	43	1.057	1.124	41.333	39.667
C9606_10440	hsa_circ_0106885	hsa_circ_0106885	0	0.24	0.264	0	0	0	0	10	10	0	0	0	0.168	0	6.667	0
C9606_42963	hsa_circ_0049111	hsa_circ_0049111	5.093	4.639	5.127	7.593	6.468	8.011	195	193	194	273	223	286	4.953	7.357	194	260.667
C9606_114077	hsa_circ_0022647	hsa_circ_0022647	0	0.385	0.344	0	0	0	0	16	13	0	0	0	0.243	0	9.667	0
C9606_79208	hsa_circ_0036498	hsa_circ_0036498	0.705	0.793	0.661	1.168	1.16	0.952	27	33	25	42	40	34	0.72	1.093	28.333	38.667
C9606_113593	hsa_circ_0130354	hsa_circ_0130354	0	0.313	0.317	0	0	0	0	13	12	0	0	0	0.21	0	8.333	0
C9606_69830	hsa_circ_0060277	hsa_circ_0060277	0	0	0.37	0	0	0	0	0	14	0	0	0	0.123	0	4.667	0
C9606_127808	hsa_circ_0127797	hsa_circ_0127797	1.776	1.995	1.85	0.306	0	0.504	68	83	70	11	0	18	1.874	0.27	73.667	9.667
G9606_1469	143379	C10orf82	0	0	0	0.06	0	0	0	0	0	1	0	0	0	0.02	0	0.333333333
C9606_64179	hsa_circ_0012504	hsa_circ_0012504	0	0	0.37	0.334	0	0.336	0	0	14	12	0	12	0.123	0.223	4.667	8
C9606_29514	hsa_circ_0084920	hsa_circ_0084920	2.037	1.923	1.797	1.808	1.914	1.541	78	80	68	65	66	55	1.919	1.754	75.333	62
C9606_94594	hsa_circ_0084874	hsa_circ_0084874	0.287	0.361	0.396	0	0	0.392	11	15	15	0	0	14	0.348	0.131	13.667	4.667
G9606_23285	100463285	MTRNR2L4	0	0.06	0	0	0.06	0	0	1	0	0	1	0	0.02	0.02	0.333333333	0.333333333
G9606_1232	153129	SLC38A9	18.98	17.73	16.74	19.81	19.08	19.23	713	685	633	742	701	721	17.81666667	19.37333333	677	721.3333333
C9606_122676	hsa_circ_0000031	hsa_circ_0000031	54.483	47.068	51.162	43.999	35.907	41.679	2086	1958	1936	1582	1238	1488	50.904	40.528	1993.333	1436
C9606_36056	hsa_circ_0017498	hsa_circ_0017498	0	0.24	0	0	0	0	0	10	0	0	0	0	0.08	0	3.333	0
C9606_64873	hsa_circ_0029762	hsa_circ_0029762	2.481	3.269	2.828	3.226	3.742	3.641	95	136	107	116	129	130	2.859	3.536	112.667	125
C9606_60066	hsa_circ_0039970	hsa_circ_0039970	0.34	0.361	0.317	0.362	0.29	0.28	13	15	12	13	10	10	0.339	0.311	13.333	11
C9606_92338	hsa_circ_0069999	hsa_circ_0069999	0	0	0	0	0	0.28	0	0	0	0	0	10	0	0.093	0	3.333
C9606_136054	hsa_circ_0091874	hsa_circ_0091874	1.384	1.058	1.586	1.14	1.276	1.12	53	44	60	41	44	40	1.343	1.179	52.333	41.667
C9606_35089	hsa_circ_0011845	hsa_circ_0011845	0	0	0	0	0.29	0	0	0	0	0	10	0	0	0.097	0	3.333
C9606_83293	hsa_circ_0036979	hsa_circ_0036979	0.47	0.769	0.529	0.779	0.464	0.896	18	32	20	28	16	32	0.589	0.713	23.333	25.333
C9606_48167	hsa_circ_0063228	hsa_circ_0063228	20.973	18.221	20.375	15.13	13.284	12.885	803	758	771	544	458	460	19.856	13.766	777.333	487.333
G9606_32473	4144	MAT2A	114.63	113.79	114.66	122.37	121.72	120.21	5255.56	5349.88	5248.04	5564.69	5422.22	5466.86	114.36	121.4333333	5284.493333	5484.59
C9606_89769	hsa_circ_0122691	hsa_circ_0122691	1.802	1.538	1.401	2.058	2.378	2.381	69	64	53	74	82	85	1.58	2.272	62	80.333
C9606_137882	hsa_circ_0091186	hsa_circ_0091186	0	0.337	0.317	0	0.464	0.448	0	14	12	0	16	16	0.218	0.304	8.667	10.667
G9606_33492	148213	ZNF681	0.05	0.09	0.03	0.07	0.06	0.13	5	9.15	3.26	7.12	5.5	12.92	0.056666667	0.086666667	5.803333333	8.513333333
G9606_5018	387597	ILDR2	0.01	0	0	0	0	0.01	1	0	0	0	0	1	0.003333333	0.003333333	0.333333333	0.333333333
G9606_7500	9117	SEC22C	11.22	11.87	9.84	10	10.43	8.98	471.05	493	424	358	373	342	10.97666667	9.803333333	462.6833333	357.6666667
C9606_68413	hsa_circ_0091825	hsa_circ_0091825	4.701	5.048	4.968	3.226	3.712	3.585	180	210	188	116	128	128	4.906	3.508	192.667	124
C9606_129877	hsa_circ_0126037	hsa_circ_0126037	0.47	0.505	0.608	0.417	0	0	18	21	23	15	0	0	0.528	0.139	20.667	5
G9606_13653	54921	CHTF8	45.82	45.99	46.61	35.47	36.11	35.62	1922.12	1940	1932	1508	1523	1520	46.14	35.73333333	1931.373333	1517
C9606_11209	hsa_circ_0023977	hsa_circ_0023977	0.627	0.553	0.37	0.417	0.58	0.364	24	23	14	15	20	13	0.517	0.454	20.333	16
C9606_81904	hsa_circ_0006590	hsa_circ_0006590	0.784	0.793	0.502	0.946	1.16	1.036	30	33	19	34	40	37	0.693	1.047	27.333	37
G9606_4955	63926	ANKEF1	8.25	8.33	7.83	6.19	6.36	6.78	490	506	463	362	364	399	8.136666667	6.443333333	486.3333333	375
C9606_128499	hsa_circ_0108762	hsa_circ_0108762	1.724	1.611	1.453	1.502	1.653	1.877	66	67	55	54	57	67	1.596	1.677	62.667	59.333
C9606_69794	hsa_circ_0071291	hsa_circ_0071291	0	0	0	0	0	0.28	0	0	0	0	0	10	0	0.093	0	3.333
C9606_99609	hsa_circ_0001409	hsa_circ_0001409	0	0.409	0	0.334	0.377	0.532	0	17	0	12	13	19	0.136	0.414	5.667	14.667
C9606_66476	hsa_circ_0008018	hsa_circ_0008018	3.108	3.558	3.541	3.198	4.032	4.146	119	148	134	115	139	148	3.402	3.792	133.667	134
C9606_95526	hsa_circ_0065532	hsa_circ_0065532	0	0.577	0	0	0	0	0	24	0	0	0	0	0.192	0	8	0
C9606_9538	hsa_circ_0063452	hsa_circ_0063452	0.287	0.264	0	0	0	0.504	11	11	0	0	0	18	0.184	0.168	7.333	6
G9606_23347	148932	MOB3C	21.07	20.82	22.21	26.89	26.94	26.27	904	916	951	1144	1123	1117	21.36666667	26.7	923.6666667	1128
C9606_103721	hsa_circ_0016534	hsa_circ_0016534	0	0	0	0	0.29	0	0	0	0	0	10	0	0	0.097	0	3.333
G9606_10867	79018	GID4	5.57	5.04	4.92	5.69	6.01	5.53	340	323	310	357	355	332	5.176666667	5.743333333	324.3333333	348
G9606_26762	138151	NACC2	3.37	3.7	3.67	3.09	3.46	3.26	365	411	397	332	364	350	3.58	3.27	391	348.6666667
C9606_33940	hsa_circ_0020716	hsa_circ_0020716	0.34	0.24	0.291	0.473	0.348	0.42	13	10	11	17	12	15	0.29	0.414	11.333	14.667
C9606_124903	hsa_circ_0099081	hsa_circ_0099081	1.254	0.865	1.242	0.445	0.609	0.308	48	36	47	16	21	11	1.12	0.454	43.667	16
G9606_7561	9507	ADAMTS4	0.02	0	0.01	0.02	0.02	0.05	1	0	1	1	1	3.45	0.01	0.03	0.666666667	1.816666667
C9606_83630	hsa_circ_0089342	hsa_circ_0089342	50.879	49.688	51.506	54.373	49.394	48.178	1948	2067	1949	1955	1703	1720	50.691	50.648	1988	1792.667
C9606_137289	hsa_circ_0100060	hsa_circ_0100060	0.444	0.577	0.529	0.584	0.667	0.868	17	24	20	21	23	31	0.517	0.706	20.333	25
C9606_4643	hsa_circ_0096263	hsa_circ_0096263	0.627	0.553	0.687	0.918	0.58	0.28	24	23	26	33	20	10	0.622	0.593	24.333	21
C9606_70279	hsa_circ_0024787	hsa_circ_0024787	3.265	2.188	2.326	1.919	2.813	2.129	125	91	88	69	97	76	2.593	2.287	101.333	80.667
C9606_31900	hsa_circ_0000816	hsa_circ_0000816	0.679	0.865	1.031	1.001	0.899	0.868	26	36	39	36	31	31	0.858	0.923	33.667	32.667
C9606_15621	hsa_circ_0112263	hsa_circ_0112263	0	0	0	0.862	0.493	0.756	0	0	0	31	17	27	0	0.704	0	25
G9606_9226	29888	STRN4	26.85	26.36	27.45	26.53	26.69	26.03	1247	1272	1293	1247	1210	1235	26.88666667	26.41666667	1270.666667	1230.666667
G9606_22482	440957	SMIM4	14.24	13.41	18.79	10.13	10.38	9.06	70	68	92	52	50	47	15.48	9.856666667	76.66666667	49.66666667
C9606_56649	hsa_circ_0085491	hsa_circ_0085491	0.731	0.673	0.37	0.779	0.464	0.56	28	28	14	28	16	20	0.591	0.601	23.333	21.333
G9606_15819	995	CDC25C	8.15	9.7	9.32	2.12	2.22	2.42	257	314.01	299	65	67	78	9.056666667	2.253333333	290.0033333	70
C9606_103037	hsa_circ_0039326	hsa_circ_0039326	0.418	0.481	0.423	0.528	0.348	0.588	16	20	16	19	12	21	0.441	0.488	17.333	17.333
C9606_119847	hsa_circ_0101788	hsa_circ_0101788	0.731	1.154	0.846	1.641	1.073	1.401	28	48	32	59	37	50	0.91	1.372	36	48.667
C9606_7859	hsa_circ_0093959	hsa_circ_0093959	0.313	0.409	0	0	0.406	0	12	17	0	0	14	0	0.241	0.135	9.667	4.667
C9606_37461	hsa_circ_0003933	hsa_circ_0003933	0	0.313	0	0	0	0.28	0	13	0	0	0	10	0.104	0.093	4.333	3.333
C9606_30918	hsa_circ_0100940	hsa_circ_0100940	1.881	1.49	1.057	1.836	1.334	1.344	72	62	40	66	46	48	1.476	1.505	58	53.333
C9606_105586	hsa_circ_0022360	hsa_circ_0022360	0.47	0.361	0	0.278	0	0	18	15	0	10	0	0	0.277	0.093	11	3.333
C9606_95145	hsa_circ_0026502	hsa_circ_0026502	1.541	1.538	1.242	1.669	1.566	1.989	59	64	47	60	54	71	1.44	1.741	56.667	61.667
C9606_104500	hsa_circ_0084018	hsa_circ_0084018	0	0.288	0	0	0	0	0	12	0	0	0	0	0.096	0	4	0
C9606_51294	hsa_circ_0050758	hsa_circ_0050758	2.22	2.957	3.251	3.115	2.755	2.773	85	123	123	112	95	99	2.809	2.881	110.333	102
C9606_121185	hsa_circ_0008129	hsa_circ_0008129	2.612	3.101	3.092	2.698	3.364	3.165	100	129	117	97	116	113	2.935	3.076	115.333	108.667
C9606_77745	hsa_circ_0135733	hsa_circ_0135733	0.313	0.457	0	0	0.464	0	12	19	0	0	16	0	0.257	0.155	10.333	5.333
C9606_87087	hsa_circ_0030703	hsa_circ_0030703	0	0	0.264	0	0	0	0	0	10	0	0	0	0.088	0	3.333	0
G9606_1364	51057	WDPCP	2.7	2.65	2.5	2.33	2.34	2.8	124.86	122.38	117.94	108.12	102.86	124.19	2.616666667	2.49	121.7266667	111.7233333
C9606_12756	hsa_circ_0121326	hsa_circ_0121326	0	0.264	0	0	0	0	0	11	0	0	0	0	0.088	0	3.667	0
G9606_12892	50846	DHH	0	0	0	0	0	0.01	0	0	0	0	0	1	0	0.003333333	0	0.333333333
C9606_83514	hsa_circ_0043777	hsa_circ_0043777	0.287	0	0	0	0	0.308	11	0	0	0	0	11	0.096	0.103	3.667	3.667
G9606_1395	150280	HORMAD2	0.14	0.14	0	0.18	0.11	0.09	2	2	0	3	2	1	0.093333333	0.126666667	1.333333333	2
G9606_25834	6792	CDKL5	2.59	2.63	2.36	3.51	3.2	3.89	401	416	350	520	471	583	2.526666667	3.533333333	389	524.6666667
G9606_9978	27185	DISC1	1.09	1.18	1.05	1.01	1.2	0.98	109	121	110	94	123	106	1.106666667	1.063333333	113.3333333	107.6666667
G9606_25886	55536	CDCA7L	22.57	22.5	22.15	7.14	7.86	7.38	993.76	1014.33	973.95	310.33	336.18	322.09	22.40666667	7.46	994.0133333	322.8666667
G9606_8709	55848	PLGRKT	14.3	12.7	15.53	16.96	16.84	14.83	197	180	213	233	226	206	14.17666667	16.21	196.6666667	221.6666667
G9606_5924	3339	HSPG2	7.83	7.94	7.44	8.54	9.51	8.69	1783.3	1848.99	1693.33	1929.43	2104.65	1961.94	7.736666667	8.913333333	1775.206667	1998.673333
C9606_7262	hsa_circ_0041271	hsa_circ_0041271	0	0	0	0	0	0.308	0	0	0	0	0	11	0	0.103	0	3.667
C9606_10054	hsa_circ_0077992	hsa_circ_0077992	0	0	0	0	0.29	0	0	0	0	0	10	0	0	0.097	0	3.333
C9606_3953	hsa_circ_0049381	hsa_circ_0049381	0.34	0.361	0.291	0	0.319	0.308	13	15	11	0	11	11	0.331	0.209	13	7.333
G9606_23621	140606	SELENOM	22.2	20.57	22.79	23.25	21.82	20.02	203	195	207	211	194	182	21.85333333	21.69666667	201.6666667	195.6666667
C9606_45237	hsa_circ_0094680	hsa_circ_0094680	3.839	4.591	4.493	5.562	6.381	6.442	147	191	170	200	220	230	4.308	6.128	169.333	216.667
C9606_137018	hsa_circ_0015975	hsa_circ_0015975	1.097	0.745	1.163	0.278	0	0	42	31	44	10	0	0	1.002	0.093	39	3.333
C9606_110245	hsa_circ_0091638	hsa_circ_0091638	6.295	6.106	6.21	5.479	4.467	4.23	241	254	235	197	154	151	6.204	4.725	243.333	167.333
G9606_18859	79632	FAM184A	0.19	0.3	0.17	0.14	0.05	0.1	11	17	9	7	3	6	0.22	0.096666667	12.33333333	5.333333333
C9606_136201	hsa_circ_0050184	hsa_circ_0050184	1.045	1.01	0.846	0.89	0.87	0.952	40	42	32	32	30	34	0.967	0.904	38	32
C9606_43363	hsa_circ_0059700	hsa_circ_0059700	8.41	8.221	8.932	10.096	10.412	8.151	322	342	338	363	359	291	8.521	9.553	334	337.667
C9606_102758	hsa_circ_0117511	hsa_circ_0117511	0.392	0.553	0.476	0.362	0.319	0.28	15	23	18	13	11	10	0.474	0.32	18.667	11.333
C9606_75004	hsa_circ_0086894	hsa_circ_0086894	0.836	1.25	1.559	0.862	1.218	1.288	32	52	59	31	42	46	1.215	1.123	47.667	39.667
C9606_63865	hsa_circ_0115401	hsa_circ_0115401	0	0	0.264	0.389	0	0	0	0	10	14	0	0	0.088	0.13	3.333	4.667
C9606_77431	hsa_circ_0092005	hsa_circ_0092005	0.94	1.274	0.978	0.751	1.044	0.728	36	53	37	27	36	26	1.064	0.841	42	29.667
C9606_95237	hsa_circ_0084096	hsa_circ_0084096	0.784	0.865	0.714	2.948	2.581	2.381	30	36	27	106	89	85	0.788	2.637	31	93.333
G9606_2744	4608	MYBPH	0.04	0	0	0	0	0	1	0	0	0	0	0	0.013333333	0	0.333333333	0
G9606_12439	80028	FBXL18	5.67	5.59	5.45	4.33	5.26	4.26	710.07	709.02	666.04	531.33	636.46	526.09	5.57	4.616666667	695.0433333	564.6266667
G9606_10998	23208	SYT11	0.02	0.02	0.02	0	0.04	0.05	2	2	2	0	3	4	0.02	0.03	2	2.333333333
G9606_6919	164781	DAW1	0.1	0.1	0.28	0	0	0	3	3	8	0	0	0	0.16	0	4.666666667	0
C9606_31203	hsa_circ_0128024	hsa_circ_0128024	1.489	1.707	1.586	2.225	1.972	1.653	57	71	60	80	68	59	1.594	1.95	62.667	69
C9606_124986	hsa_circ_0033244	hsa_circ_0033244	0.261	0.337	0.317	0.417	0.319	0.336	10	14	12	15	11	12	0.305	0.357	12	12.667
C9606_23111	hsa_circ_0078594	hsa_circ_0078594	0.47	0.264	0	0.306	0.377	0.336	18	11	0	11	13	12	0.245	0.34	9.667	12
C9606_102375	hsa_circ_0138926	hsa_circ_0138926	0.705	0.769	0.687	0.64	0.58	0.7	27	32	26	23	20	25	0.72	0.64	28.333	22.667
G9606_3545	6150	MRPL23	33.58	32.7	34.9	28.37	24.95	21.05	320.73	323.66	332	275.33	234.5	200.98	33.72666667	24.79	325.4633333	236.9366667
G9606_14467	1466	CSRP2	0.25	0.08	0.08	0	0.09	0	3	1	1	0	1	0	0.136666667	0.03	1.666666667	0.333333333
C9606_60373	hsa_circ_0046249	hsa_circ_0046249	0.34	0.361	0.317	0.334	0	0.364	13	15	12	12	0	13	0.339	0.233	13.333	8.333
C9606_54714	hsa_circ_0005863	hsa_circ_0005863	0.836	0.697	0.766	0.473	0.58	0.784	32	29	29	17	20	28	0.766	0.612	30	21.667
C9606_64075	hsa_circ_0095411	hsa_circ_0095411	0	0.24	0	0	0	0	0	10	0	0	0	0	0.08	0	3.333	0
C9606_123718	hsa_circ_0074689	hsa_circ_0074689	0	0	0	0.278	0	0	0	0	0	10	0	0	0	0.093	0	3.333
C9606_91827	hsa_circ_0019475	hsa_circ_0019475	0.679	0.385	0.529	0.445	0.464	0.448	26	16	20	16	16	16	0.531	0.452	20.667	16
C9606_69961	hsa_circ_0008725	hsa_circ_0008725	4.283	3.462	4.228	6.286	6.787	5.714	164	144	160	226	234	204	3.991	6.262	156	221.333
C9606_42274	hsa_circ_0081405	hsa_circ_0081405	0.366	0.433	0.661	0	0	0	14	18	25	0	0	0	0.487	0	19	0
C9606_64050	hsa_circ_0063434	hsa_circ_0063434	1.724	1.442	1.559	0.946	0.899	0.784	66	60	59	34	31	28	1.575	0.876	61.667	31
C9606_36768	hsa_circ_0129640	hsa_circ_0129640	0.34	0	0	0	0	0	13	0	0	0	0	0	0.113	0	4.333	0
G9606_6524	55334	SLC39A9	37.59	37.36	36.51	43.05	43.8	43.41	3022	3010	2880	3409	3381	3429	37.15333333	43.42	2970.666667	3406.333333
G9606_11952	30011	SH3KBP1	62.41	63.06	62.31	106.88	104.79	106.54	2844	2966	2806	4863	4656	4853	62.59333333	106.07	2872	4790.666667
C9606_105605	hsa_circ_0010807	hsa_circ_0010807	2.403	3.269	4.228	2.225	2.436	1.905	92	136	160	80	84	68	3.3	2.189	129.333	77.333
G9606_28151	8692	HYAL2	10.78	12.29	11.71	9.34	8.64	8.31	355	408	382	306	279	268	11.59333333	8.763333333	381.6666667	284.3333333
C9606_43642	hsa_circ_0010809	hsa_circ_0010809	0.914	1.274	0.819	0.612	0.841	0.7	35	53	31	22	29	25	1.002	0.718	39.667	25.333
C9606_3683	hsa_circ_0092652	hsa_circ_0092652	0.47	0.553	0.396	0.278	0	0.364	18	23	15	10	0	13	0.473	0.214	18.667	7.667
G9606_7199	79033	ERI3	45.39	48.05	48.86	38.2	35.09	32.64	890	971	977	748	669	640	47.43333333	35.31	946	685.6666667
C9606_25545	hsa_circ_0073114	hsa_circ_0073114	0	0.264	0	0.306	0	0	0	11	0	11	0	0	0.088	0.102	3.667	3.667
G9606_11521	10811	NOXA1	2.14	1.9	2.86	2.83	3.01	2.53	55	48	70	70	72	62	2.3	2.79	57.66666667	68
G9606_4889	9940	DLEC1	0	0	0	0.03	0.02	0	0	0	0	2	2	0	0	0.016666667	0	1.333333333
C9606_118542	hsa_circ_0086773	hsa_circ_0086773	0	0	0.37	0.501	0	0.364	0	0	14	18	0	13	0.123	0.288	4.667	10.333
G9606_11979	54499	TMCO1	31.52	31.37	31.76	33.54	32.08	32.42	2188	2232	2203	2313	2165	2233	31.55	32.68	2207.666667	2237
C9606_100693	hsa_circ_0016551	hsa_circ_0016551	33.51	30.697	32.399	40.439	43.535	38.57	1283	1277	1226	1454	1501	1377	32.202	40.848	1262	1444
C9606_105947	hsa_circ_0040766	hsa_circ_0040766	0	0.385	0	0	0	0.28	0	16	0	0	0	10	0.128	0.093	5.333	3.333
C9606_23774	hsa_circ_0002161	hsa_circ_0002161	1.306	1.01	0.951	1.335	2.32	2.297	50	42	36	48	80	82	1.089	1.984	42.667	70
C9606_126732	hsa_circ_0088946	hsa_circ_0088946	1.933	1.202	0.951	0.751	1.16	0.56	74	50	36	27	40	20	1.362	0.824	53.333	29
C9606_84268	hsa_circ_0071082	hsa_circ_0071082	0	0	0.264	0.334	0	0	0	0	10	12	0	0	0.088	0.111	3.333	4
G9606_25029	7264	TSTA3	46.62	44.56	48.47	40.9	38.94	37.11	902	889	936	787	735	715	46.55	38.98333333	909	745.6666667
G9606_996	81628	TSC22D4	22.23	21.34	23.75	30.17	29.2	27.85	793	782	846	1065	1008	983	22.44	29.07333333	807	1018.666667
C9606_103970	hsa_circ_0045190	hsa_circ_0045190	0.548	0.505	0.476	0.445	0.638	0.756	21	21	18	16	22	27	0.51	0.613	20	21.667
C9606_76503	hsa_circ_0009214	hsa_circ_0009214	0	0	0.264	0	0.319	0.42	0	0	10	0	11	15	0.088	0.246	3.333	8.667
C9606_87024	hsa_circ_0067282	hsa_circ_0067282	4.231	3.87	4.651	5.257	7.251	6.162	162	161	176	189	250	220	4.251	6.223	166.333	219.667
G9606_14572	6382	SDC1	30.23	27.94	29.76	23.31	23.12	22.11	1436	1360	1399	1090	1057	1028	29.31	22.84666667	1398.333333	1058.333333
C9606_63818	hsa_circ_0118484	hsa_circ_0118484	0.418	0.24	0.396	0.362	0.377	0.42	16	10	15	13	13	15	0.351	0.386	13.667	13.667
G9606_983	2729	GCLC	30.98	31.87	31.7	38.03	38.35	39.27	1774	1887	1852	2178	2168	2241	31.51666667	38.55	1837.666667	2195.666667
C9606_20541	hsa_circ_0038294	hsa_circ_0038294	0.81	0.938	0.396	0.807	0.609	0.728	31	39	15	29	21	26	0.715	0.715	28.333	25.333
C9606_64355	hsa_circ_0114930	hsa_circ_0114930	0.47	0.409	0.476	0.334	0.348	0.392	18	17	18	12	12	14	0.452	0.358	17.667	12.667
C9606_93948	hsa_circ_0044466	hsa_circ_0044466	0.601	0.649	0.608	0.834	1.305	1.148	23	27	23	30	45	41	0.619	1.096	24.333	38.667
C9606_55624	hsa_circ_0117137	hsa_circ_0117137	0.653	0.577	0.423	0	0.464	0.364	25	24	16	0	16	13	0.551	0.276	21.667	9.667
C9606_55416	hsa_circ_0114343	hsa_circ_0114343	4.101	5	3.647	6.425	6.526	6.442	157	208	138	231	225	230	4.249	6.464	167.667	228.667
C9606_76573	hsa_circ_0068651	hsa_circ_0068651	0.575	0.337	0.608	0.612	0.522	0.336	22	14	23	22	18	12	0.507	0.49	19.667	17.333
C9606_136797	hsa_circ_0082137	hsa_circ_0082137	0.47	0.409	0.37	0.389	0.377	0.56	18	17	14	14	13	20	0.416	0.442	16.333	15.667
G9606_30878	338785	KRT79	0	0.03	0.03	0.03	0.03	0	0	1	1	1	1	0	0.02	0.02	0.666666667	0.666666667
C9606_97470	hsa_circ_0089951	hsa_circ_0089951	0.522	0.457	0.396	0.306	0.319	0	20	19	15	11	11	0	0.458	0.208	18	7.333
C9606_44546	hsa_circ_0077764	hsa_circ_0077764	0	0	0	0	0.348	0.336	0	0	0	0	12	12	0	0.228	0	8
C9606_22596	hsa_circ_0045413	hsa_circ_0045413	0.627	0.433	0	0	0.348	0.448	24	18	0	0	12	16	0.353	0.265	14	9.333
G9606_34793	26330	GAPDHS	0	0	0	0	0.1	0	0	0	0	0	2	0	0	0.033333333	0	0.666666667
C9606_133093	hsa_circ_0004976	hsa_circ_0004976	0.444	0.649	0.608	0.445	0.841	0.532	17	27	23	16	29	19	0.567	0.606	22.333	21.333
G9606_27143	5936	RBM4	62.57	59.78	67.32	76.18	69.65	69.62	1538.58	1548.25	1611.32	1877.23	1755.01	1828.68	63.22333333	71.81666667	1566.05	1820.306667
G9606_28507	2843	GPR20	0.09	0.13	0.23	0.09	0.05	0.09	2	3	5	2	1	2	0.15	0.076666667	3.333333333	1.666666667
G9606_7660	340152	ZC3H12D	0	0.03	0	0.03	0.03	0	0	2	0	2	2	0	0.01	0.02	0.666666667	1.333333333
C9606_58028	hsa_circ_0048671	hsa_circ_0048671	0	0	0	0.445	0.464	0.308	0	0	0	16	16	11	0	0.406	0	14.333
C9606_114311	hsa_circ_0110165	hsa_circ_0110165	0.392	0.457	0.291	0.389	0.551	0.616	15	19	11	14	19	22	0.38	0.519	15	18.333
C9606_105685	hsa_circ_0063525	hsa_circ_0063525	0.496	0.625	0.449	0.306	0.319	0.42	19	26	17	11	11	15	0.523	0.348	20.667	12.333
C9606_57380	hsa_circ_0101373	hsa_circ_0101373	2.481	2.284	2.088	1.808	2.146	2.017	95	95	79	65	74	72	2.284	1.99	89.667	70.333
G9606_18109	27250	PDCD4	17.74	19.12	17.59	26.29	26.52	26.29	985.85	1089.34	975.22	1447.33	1431.16	1448.77	18.15	26.36666667	1016.803333	1442.42
C9606_31122	hsa_circ_0031273	hsa_circ_0031273	0.287	0	0.449	0.306	0	0	11	0	17	11	0	0	0.245	0.102	9.333	3.667
C9606_91205	hsa_circ_0051493	hsa_circ_0051493	3.996	3.438	2.511	3.727	3.683	3.417	153	143	95	134	127	122	3.315	3.609	130.333	127.667
C9606_2004	hsa_circ_0075390	hsa_circ_0075390	3.866	4.375	3.885	4.311	3.829	3.501	148	182	147	155	132	125	4.042	3.88	159	137.333
C9606_1091	hsa_circ_0107684	hsa_circ_0107684	0.47	1.034	0.581	0.612	0.725	0.84	18	43	22	22	25	30	0.695	0.726	27.667	25.667
C9606_86247	hsa_circ_0033031	hsa_circ_0033031	0.313	0.553	0.344	0	0	0	12	23	13	0	0	0	0.403	0	16	0
C9606_101896	hsa_circ_0110185	hsa_circ_0110185	0.418	0.385	0.37	0.278	0.348	0.392	16	16	14	10	12	14	0.391	0.339	15.333	12
C9606_30129	hsa_circ_0063216	hsa_circ_0063216	0.888	0.745	1.084	0.473	0.667	0.42	34	31	41	17	23	15	0.906	0.52	35.333	18.333
C9606_3849	hsa_circ_0115175	hsa_circ_0115175	0	0	0.317	0	0	0	0	0	12	0	0	0	0.106	0	4	0
C9606_44761	hsa_circ_0099810	hsa_circ_0099810	1.097	0.697	1.031	0.89	1.537	0.952	42	29	39	32	53	34	0.942	1.126	36.667	39.667
C9606_69010	hsa_circ_0028475	hsa_circ_0028475	1.306	1.202	1.136	1.53	1.537	2.269	50	50	43	55	53	81	1.215	1.779	47.667	63
C9606_57239	hsa_circ_0083067	hsa_circ_0083067	0	0.577	0.317	0.501	0.464	0	0	24	12	18	16	0	0.298	0.322	12	11.333
C9606_777	hsa_circ_0065001	hsa_circ_0065001	0.575	0.673	0.529	0.89	1.044	0	22	28	20	32	36	0	0.592	0.645	23.333	22.667
C9606_45514	hsa_circ_0016796	hsa_circ_0016796	0.496	0.769	0.608	0.807	0.522	0.588	19	32	23	29	18	21	0.624	0.639	24.667	22.667
G9606_16368	4676	NAP1L4	49.63	51.24	50.42	31.77	33.59	33.41	1887	1999	1913	1198	1241	1260	50.43	32.92333333	1933	1233
C9606_15310	hsa_circ_0007248	hsa_circ_0007248	1.254	1.25	1.268	1.112	0.986	1.457	48	52	48	40	34	52	1.257	1.185	49.333	42
C9606_81601	hsa_circ_0103429	hsa_circ_0103429	0.784	1.154	1.057	0	0	0	30	48	40	0	0	0	0.998	0	39.333	0
G9606_17575	3052	HCCS	29.52	26.88	27.33	23.39	22.65	25.16	1048	981	966	821	782	886	27.91	23.73333333	998.3333333	829.6666667
C9606_65589	hsa_circ_0105893	hsa_circ_0105893	0	0	0.317	0.334	0	0.28	0	0	12	12	0	10	0.106	0.205	4	7.333
C9606_59471	hsa_circ_0016514	hsa_circ_0016514	0.627	0.433	0.502	0.445	0.58	0.476	24	18	19	16	20	17	0.521	0.5	20.333	17.667
C9606_45817	hsa_circ_0083098	hsa_circ_0083098	0.261	0	0	0.334	0	0.28	10	0	0	12	0	10	0.087	0.205	3.333	7.333
C9606_76919	hsa_circ_0039263	hsa_circ_0039263	0.522	0.529	0.264	0.306	0	0.56	20	22	10	11	0	20	0.438	0.289	17.333	10.333
G9606_14444	4256	MGP	3.28	3.51	3.69	1.84	1.39	1.95	90	99	101	50	37	53	3.493333333	1.726666667	96.66666667	46.66666667
C9606_118507	hsa_circ_0070295	hsa_circ_0070295	0	0.24	0	0	0	0.364	0	10	0	0	0	13	0.08	0.121	3.333	4.333
C9606_53664	hsa_circ_0087990	hsa_circ_0087990	0	0.361	0	0	0	0	0	15	0	0	0	0	0.12	0	5	0
C9606_8005	hsa_circ_0033232	hsa_circ_0033232	0.366	0.577	0	0.501	0.522	0.476	14	24	0	18	18	17	0.314	0.5	12.667	17.667
C9606_35363	hsa_circ_0009109	hsa_circ_0009109	2.351	2.308	2.616	2.698	2.436	2.773	90	96	99	97	84	99	2.425	2.636	95	93.333
G9606_34197	6194	RPS6	1169.42	1196.93	1203.46	1051.37	1017.35	998.16	12777	13525	13073	11396	10804	10837	1189.936667	1022.293333	13125	11012.33333
C9606_6552	hsa_circ_0010388	hsa_circ_0010388	0.757	0.625	0.502	0.389	0	0.392	29	26	19	14	0	14	0.628	0.26	24.667	9.333
C9606_3505	hsa_circ_0020906	hsa_circ_0020906	0	0.288	0	0	0	0	0	12	0	0	0	0	0.096	0	4	0
C9606_133593	hsa_circ_0137366	hsa_circ_0137366	1.724	1.514	1.295	1.752	1.537	1.429	66	63	49	63	53	51	1.511	1.573	59.333	55.667
C9606_15927	hsa_circ_0049327	hsa_circ_0049327	0.287	0.433	0.37	0.417	0.377	0	11	18	14	15	13	0	0.363	0.265	14.333	9.333
C9606_13831	hsa_circ_0002217	hsa_circ_0002217	6.66	7.188	5.946	5.09	4.583	5.406	255	299	225	183	158	193	6.598	5.026	259.667	178
G9606_4149	54780	NSMCE4A	23.65	23.17	23.67	11	9.35	10.66	485	486	478	221	191	218	23.49666667	10.33666667	483	210
C9606_56542	hsa_circ_0084481	hsa_circ_0084481	0.862	1.178	0.714	0	0	0	33	49	27	0	0	0	0.918	0	36.333	0
C9606_87501	hsa_circ_0122010	hsa_circ_0122010	2.612	2.476	2.193	2.336	2.523	2.213	100	103	83	84	87	79	2.427	2.357	95.333	83.333
C9606_49622	hsa_circ_0007042	hsa_circ_0007042	1.254	0.457	0.793	0.946	1.276	1.737	48	19	30	34	44	62	0.835	1.32	32.333	46.667
C9606_38047	hsa_circ_0105645	hsa_circ_0105645	0.313	0.288	0	0.946	1.595	1.457	12	12	0	34	55	52	0.2	1.333	8	47
C9606_111691	hsa_circ_0046858	hsa_circ_0046858	0.993	1.034	0.555	0.834	0.435	1.12	38	43	21	30	15	40	0.861	0.796	34	28.333
C9606_108810	hsa_circ_0039284	hsa_circ_0039284	0.287	0	0	0	0.319	0.28	11	0	0	0	11	10	0.096	0.2	3.667	7
G9606_22259	5604	MAP2K1	40.84	38.56	39.4	33.94	33.7	34.43	1539.96	1477.79	1493.89	1269	1236.96	1282.89	39.6	34.02333333	1503.88	1262.95
G9606_3428	6875	TAF4B	0.96	1.09	1.13	0.49	0.37	0.56	64	73	74	30	24	35	1.06	0.473333333	70.33333333	29.66666667
G9606_3596	6611	SMS	174.45	179.65	180.52	156.1	155.76	150.03	4624	4894	4776	4129	4060	3953	178.2066667	153.9633333	4764.666667	4047.333333
G9606_15320	1628	DBP	3.38	3.24	3.56	2.51	2.65	2.18	86	88	91	62	68	54	3.393333333	2.446666667	88.33333333	61.33333333
C9606_73336	hsa_circ_0058717	hsa_circ_0058717	1.619	1.298	0.529	1.224	0.754	0.728	62	54	20	44	26	26	1.149	0.902	45.333	32
C9606_109211	hsa_circ_0088930	hsa_circ_0088930	0	0.264	0	0	0	0	0	11	0	0	0	0	0.088	0	3.667	0
C9606_132963	hsa_circ_0099107	hsa_circ_0099107	0.261	0	0.317	0.278	0.319	0.364	10	0	12	10	11	13	0.193	0.32	7.333	11.333
C9606_27653	hsa_circ_0072288	hsa_circ_0072288	1.384	1.01	1.189	1.14	1.044	0.952	53	42	45	41	36	34	1.194	1.045	46.667	37
C9606_128046	hsa_circ_0067707	hsa_circ_0067707	1.776	2.284	1.744	2.281	2.494	3.501	68	95	66	82	86	125	1.935	2.759	76.333	97.667
C9606_108311	hsa_circ_0067742	hsa_circ_0067742	1.254	1.731	1.665	1.836	2.233	1.849	48	72	63	66	77	66	1.55	1.973	61	69.667
C9606_56	hsa_circ_0035121	hsa_circ_0035121	2.873	1.995	2.273	1.418	1.479	1.344	110	83	86	51	51	48	2.38	1.414	93	50
C9606_126941	hsa_circ_0058551	hsa_circ_0058551	1.933	1.563	1.797	2.67	2.987	2.633	74	65	68	96	103	94	1.764	2.763	69	97.667
C9606_91526	hsa_circ_0046091	hsa_circ_0046091	1.515	1.25	1.163	2.225	2.03	1.625	58	52	44	80	70	58	1.309	1.96	51.333	69.333
C9606_36557	hsa_circ_0047437	hsa_circ_0047437	1.019	0.986	1.11	0.723	0.841	0.784	39	41	42	26	29	28	1.038	0.783	40.667	27.667
G9606_10943	220988	HNRNPA3	157.12	160.51	161.34	84.19	82.95	90.34	11290	11711	11607	5759	5584	6053	159.6566667	85.82666667	11536	5798.666667
G9606_2003	2330	FMO5	3.88	3.9	3.41	6.44	5.3	6.5	214	234	186	351	313	367	3.73	6.08	211.3333333	343.6666667
C9606_134954	hsa_circ_0036509	hsa_circ_0036509	1.776	1.442	1.85	1.78	2.436	2.241	68	60	70	64	84	80	1.689	2.152	66	76
G9606_25247	7057	THBS1	19.02	19.47	19.17	12.37	12.33	13.19	1793.64	1893.53	1833	1163.22	1142.57	1227.56	19.22	12.63	1840.056667	1177.783333
G9606_9782	105370733	LOC105370733	0.09	0.04	0.05	0.18	0.09	0.09	2	1	1	4	2	2	0.06	0.12	1.333333333	2.666666667
C9606_14390	hsa_circ_0053996	hsa_circ_0053996	0	0	0	0	0.29	0.392	0	0	0	0	10	14	0	0.227	0	8
C9606_37029	hsa_circ_0059538	hsa_circ_0059538	0.34	0.457	0.476	0.334	0.435	0	13	19	18	12	15	0	0.424	0.256	16.667	9
C9606_25871	hsa_circ_0097537	hsa_circ_0097537	1.201	1.442	1.216	1.335	1.16	1.176	46	60	46	48	40	42	1.286	1.224	50.667	43.333
C9606_68998	hsa_circ_0056558	hsa_circ_0056558	1.306	1.13	1.084	0.695	0.464	0.616	50	47	41	25	16	22	1.173	0.592	46	21
C9606_125864	hsa_circ_0021457	hsa_circ_0021457	0.34	0.337	0.37	0	0	0.28	13	14	14	0	0	10	0.349	0.093	13.667	3.333
C9606_53125	hsa_circ_0077003	hsa_circ_0077003	228.929	237.887	220.4	319.145	314.924	328.786	8765	9896	8340	11475	10858	11738	229.072	320.952	9000.333	11357
C9606_69293	hsa_circ_0083741	hsa_circ_0083741	1.437	0.793	1.057	1.335	1.653	1.793	55	33	40	48	57	64	1.096	1.594	42.667	56.333
G9606_13391	6899	TBX1	0.05	0.16	0.05	0.07	0.12	0.24	2	7	2	3	4	10	0.086666667	0.143333333	3.666666667	5.666666667
G9606_26423	392275	SMPD5	0	0	0.03	0	0	0	0	0	1	0	0	0	0.01	0	0.333333333	0
C9606_112620	hsa_circ_0065466	hsa_circ_0065466	0.627	1.25	1.057	0.89	0.87	1.176	24	52	40	32	30	42	0.978	0.979	38.667	34.667
C9606_41626	hsa_circ_0056329	hsa_circ_0056329	1.201	0.913	0.687	0.556	0.783	0.504	46	38	26	20	27	18	0.934	0.614	36.667	21.667
C9606_6241	hsa_circ_0074996	hsa_circ_0074996	1.019	0.938	0.872	0.528	0.725	0.56	39	39	33	19	25	20	0.943	0.604	37	21.333
C9606_105871	hsa_circ_0096507	hsa_circ_0096507	1.358	1.563	1.48	1.252	1.363	1.541	52	65	56	45	47	55	1.467	1.385	57.667	49
C9606_112518	hsa_circ_0048260	hsa_circ_0048260	0.548	0.409	0.74	0.334	0.464	0.56	21	17	28	12	16	20	0.566	0.453	22	16
G9606_321	409	ARRB2	29.72	32.91	30.82	26.7	24.15	24.27	790	896	813	702	616	637	31.15	25.04	833	651.6666667
C9606_101439	hsa_circ_0010100	hsa_circ_0010100	0.496	0.577	0.344	0.695	0.725	0.532	19	24	13	25	25	19	0.472	0.651	18.667	23
C9606_80154	hsa_circ_0005595	hsa_circ_0005595	1.985	1.779	1.744	2.503	2.784	2.801	76	74	66	90	96	100	1.836	2.696	72	95.333
G9606_5563	57159	TRIM54	2.18	2.15	2	1.34	1.07	1.02	63	64	58	38	27	29	2.11	1.143333333	61.66666667	31.33333333
C9606_10963	hsa_circ_0072932	hsa_circ_0072932	4.963	4.736	3.911	4.784	4.554	4.622	190	197	148	172	157	165	4.537	4.653	178.333	164.667
C9606_90571	hsa_circ_0110715	hsa_circ_0110715	0	0.288	0	0	0	0	0	12	0	0	0	0	0.096	0	4	0
C9606_46531	hsa_circ_0096345	hsa_circ_0096345	1.28	1.058	1.057	0.807	1.45	1.485	49	44	40	29	50	53	1.132	1.247	44.333	44
C9606_114926	hsa_circ_0026219	hsa_circ_0026219	0.418	0.697	0.449	0.612	0.406	0.336	16	29	17	22	14	12	0.521	0.451	20.667	16
C9606_38662	hsa_circ_0105425	hsa_circ_0105425	0	0	0	0	0	0.28	0	0	0	0	0	10	0	0.093	0	3.333
C9606_72180	hsa_circ_0031347	hsa_circ_0031347	0	0.288	0.37	0	0	0	0	12	14	0	0	0	0.219	0	8.667	0
G9606_31080	2925	GRPR	0.02	0.07	0.1	0.07	0.05	0.02	1	3	4	3	2	1	0.063333333	0.046666667	2.666666667	2
G9606_22490	105369214	LOC105369214	0.03	0.03	0.03	0.03	0.11	0	1	1	1	1	3	0	0.03	0.046666667	1	1.333333333
C9606_89888	hsa_circ_0068093	hsa_circ_0068093	0	0.313	0.291	0	0	0	0	13	11	0	0	0	0.201	0	8	0
C9606_37988	hsa_circ_0069560	hsa_circ_0069560	0.627	0.457	0.608	0.779	1.102	0.364	24	19	23	28	38	13	0.564	0.748	22	26.333
G9606_5823	55739	NAXD	14.49	16.11	15.85	17.32	16.22	18.23	565	651	617	678	620	709	15.48333333	17.25666667	611	669
C9606_135874	hsa_circ_0007748	hsa_circ_0007748	0.444	0.721	0.502	0	0.29	0	17	30	19	0	10	0	0.556	0.097	22	3.333
C9606_129655	hsa_circ_0038929	hsa_circ_0038929	1.619	1.346	2.22	1.057	0.609	0.672	62	56	84	38	21	24	1.728	0.779	67.333	27.667
C9606_121268	hsa_circ_0136892	hsa_circ_0136892	1.41	1.37	1.506	0.695	1.276	0.7	54	57	57	25	44	25	1.429	0.89	56	31.333
C9606_58635	hsa_circ_0050542	hsa_circ_0050542	0	0.481	0	0	0	0.308	0	20	0	0	0	11	0.16	0.103	6.667	3.667
C9606_59999	hsa_circ_0004244	hsa_circ_0004244	5.25	5.385	5.285	4.951	4.699	4.398	201	224	200	178	162	157	5.307	4.683	208.333	165.667
C9606_84001	hsa_circ_0054470	hsa_circ_0054470	0.705	0.529	0.449	0	0	0.392	27	22	17	0	0	14	0.561	0.131	22	4.667
C9606_70190	hsa_circ_0098872	hsa_circ_0098872	0.575	0.721	0.37	0.723	0.812	0.448	22	30	14	26	28	16	0.555	0.661	22	23.333
C9606_33175	hsa_circ_0000089	hsa_circ_0000089	0.627	0.769	0.423	0.834	0.986	1.092	24	32	16	30	34	39	0.606	0.971	24	34.333
C9606_16294	hsa_circ_0026889	hsa_circ_0026889	2.638	3.798	3.779	3.727	2.465	3.053	101	158	143	134	85	109	3.405	3.082	134	109.333
G9606_23241	10486	CAP2	15.23	15.98	15.51	22.77	24.79	24.59	702	755	713	1043	1113	1125	15.57333333	24.05	723.3333333	1093.666667
G9606_31504	3305	HSPA1L	0.83	0.79	0.52	0.84	0.97	1.03	32	31	20	32	36	39	0.713333333	0.946666667	27.66666667	35.66666667
C9606_20877	hsa_circ_0122923	hsa_circ_0122923	1.985	1.37	2.114	1.307	1.624	2.213	76	57	80	47	56	79	1.823	1.715	71	60.667
C9606_62552	hsa_circ_0071960	hsa_circ_0071960	0	0.24	0	0	0	0	0	10	0	0	0	0	0.08	0	3.333	0
G9606_28763	1601	DAB2	2.27	2.42	2.05	4.72	4.82	4.93	162	177	146	334	334	349	2.246666667	4.823333333	161.6666667	339
G9606_28993	54584	GNB1L	2.41	2.21	1.87	2.57	2.76	2.43	53	50	41	56	59	53	2.163333333	2.586666667	48	56
C9606_129880	hsa_circ_0026050	hsa_circ_0026050	0.548	0.24	0	0	0.377	0	21	10	0	0	13	0	0.263	0.126	10.333	4.333
C9606_61631	hsa_circ_0062645	hsa_circ_0062645	1.463	1.538	1.533	1.085	1.334	1.288	56	64	58	39	46	46	1.511	1.236	59.333	43.667
C9606_72311	hsa_circ_0006775	hsa_circ_0006775	0.34	0.409	0.344	0.362	0.493	0.504	13	17	13	13	17	18	0.364	0.453	14.333	16
C9606_41062	hsa_circ_0050726	hsa_circ_0050726	0.313	0	0.264	0	0	0.28	12	0	10	0	0	10	0.192	0.093	7.333	3.333
G9606_2295	9048	ARTN	0.84	0.62	0.87	1.01	0.87	0.64	24	18	25	29	24	18	0.776666667	0.84	22.33333333	23.66666667
C9606_32198	hsa_circ_0018110	hsa_circ_0018110	2.011	2.62	1.665	2.559	2.697	2.353	77	109	63	92	93	84	2.099	2.536	83	89.667
C9606_130005	hsa_circ_0046694	hsa_circ_0046694	0.287	0.288	0	0.362	0.348	0	11	12	0	13	12	0	0.192	0.237	7.667	8.333
C9606_92719	hsa_circ_0066100	hsa_circ_0066100	0.862	0.841	0.925	0.807	0.638	0.504	33	35	35	29	22	18	0.876	0.65	34.333	23
C9606_82668	hsa_circ_0083498	hsa_circ_0083498	0	0	0	0	0	0.28	0	0	0	0	0	10	0	0.093	0	3.333
C9606_108646	hsa_circ_0127786	hsa_circ_0127786	2.664	2.74	2.643	2.753	3.393	3.305	102	114	100	99	117	118	2.682	3.15	105.333	111.333
G9606_11429	3146	HMGB1	194.29	205.35	197.74	96.91	94.69	98.12	7486.46	8079.13	7597	3635	3505	3666	199.1266667	96.57333333	7720.863333	3602
C9606_72061	hsa_circ_0100234	hsa_circ_0100234	0	0	0.37	0.417	0.29	0.868	0	0	14	15	10	31	0.123	0.525	4.667	18.667
C9606_77498	hsa_circ_0022650	hsa_circ_0022650	8.306	7.668	9.17	7.148	6.555	6.358	318	319	347	257	226	227	8.381	6.687	328	236.667
C9606_67364	hsa_circ_0087177	hsa_circ_0087177	0.418	0.288	0.37	0	0.406	0.476	16	12	14	0	14	17	0.359	0.294	14	10.333
C9606_108764	hsa_circ_0044846	hsa_circ_0044846	0.548	0.553	0	0.417	0.522	0.42	21	23	0	15	18	15	0.367	0.453	14.667	16
G9606_10143	10987	COPS5	23.13	23.57	25.67	21.63	23.85	22.65	498	522	551	462	499	484	24.12333333	22.71	523.6666667	481.6666667
C9606_49753	hsa_circ_0000784	hsa_circ_0000784	0.993	0.913	1.586	1.279	0.928	1.12	38	38	60	46	32	40	1.164	1.109	45.333	39.333
C9606_61995	hsa_circ_0094498	hsa_circ_0094498	1.019	0.841	0.529	0.973	1.015	0.924	39	35	20	35	35	33	0.796	0.971	31.333	34.333
G9606_16507	56102	PCDHGB3	0.05	0.03	0.03	0.03	0.03	0.05	2	1.01	2.22	1	1.91	2.83	0.036666667	0.036666667	1.743333333	1.913333333
C9606_4043	hsa_circ_0003518	hsa_circ_0003518	0.287	0.457	0.291	0.306	0.406	0.644	11	19	11	11	14	23	0.345	0.452	13.667	16
C9606_115774	hsa_circ_0007990	hsa_circ_0007990	0	0	0	0	0.29	0	0	0	0	0	10	0	0	0.097	0	3.333
C9606_10854	hsa_circ_0048864	hsa_circ_0048864	1.254	0.962	1.084	1.057	0.957	1.26	48	40	41	38	33	45	1.1	1.091	43	38.667
C9606_57674	hsa_circ_0031651	hsa_circ_0031651	3.448	3.462	3.33	3.671	3.016	5.378	132	144	126	132	104	192	3.413	4.022	134	142.667
G9606_9009	28982	FLVCR1	2.75	2.77	2.76	1.42	1.72	1.77	194	206	224	107	136	129	2.76	1.636666667	208	124
C9606_68743	hsa_circ_0112512	hsa_circ_0112512	3.787	4.063	3.488	2.67	2.494	1.793	145	169	132	96	86	64	3.779	2.319	148.667	82
C9606_1907	hsa_circ_0126881	hsa_circ_0126881	1.123	0.745	0.581	0.584	0.348	0.448	43	31	22	21	12	16	0.816	0.46	32	16.333
G9606_35203	165140	OXER1	0	0	0	0	0	0.08	0	0	0	0	0	2	0	0.026666667	0	0.666666667
C9606_20383	hsa_circ_0081395	hsa_circ_0081395	0	0.24	0.317	0	0	0	0	10	12	0	0	0	0.186	0	7.333	0
C9606_97348	hsa_circ_0119299	hsa_circ_0119299	0	0.361	0	0	0.609	0	0	15	0	0	21	0	0.12	0.203	5	7
G9606_3397	10180	RBM6	21.88	24.09	21.94	20	19.03	19.17	1009	1124	1048	902	825	877	22.63666667	19.4	1060.333333	868
G9606_25035	3615	IMPDH2	60.69	58.79	60.32	30.66	32.08	32.19	1511	1504	1497	757	777	796	59.93333333	31.64333333	1504	776.6666667
C9606_22252	hsa_circ_0070393	hsa_circ_0070393	0	0	0	0.362	0.377	0	0	0	0	13	13	0	0	0.246	0	8.667
G9606_20775	642515	PRRT1B	0.02	0.05	0	0	0.05	0	1	3	0	0	2	0	0.023333333	0.016666667	1.333333333	0.666666667
C9606_40544	hsa_circ_0009845	hsa_circ_0009845	0.366	0	0	0	0	0	14	0	0	0	0	0	0.122	0	4.667	0
C9606_17372	hsa_circ_0031971	hsa_circ_0031971	0.418	0.457	0.476	0.445	0.87	0.7	16	19	18	16	30	25	0.45	0.672	17.667	23.667
G9606_27775	5462	POU5F1B	0.13	0.17	0.26	0.61	0.57	0.3	3	4	5.99	14	13	7	0.186666667	0.493333333	4.33	11.33333333
G9606_16929	148523	CIART	1.75	1.98	1.98	1.28	0.77	1.86	32	42	36	23	15	39	1.903333333	1.303333333	36.66666667	25.66666667
C9606_14480	hsa_circ_0133776	hsa_circ_0133776	0	0.264	0	0	0	0	0	11	0	0	0	0	0.088	0	3.667	0
G9606_29591	3814	KISS1	2.09	2.55	2.22	3.88	2.04	2.1	19	24	20	35	18	19	2.286666667	2.673333333	21	24
C9606_85761	hsa_circ_0077051	hsa_circ_0077051	1.097	1.466	1.348	1.975	2.291	2.717	42	61	51	71	79	97	1.304	2.328	51.333	82.333
G9606_24300	9582	APOBEC3B	43.83	45.48	46.47	10.48	10.4	11.25	977.36	1042.87	1033.04	231.88	225.36	248.92	45.26	10.71	1017.756667	235.3866667
C9606_50171	hsa_circ_0075290	hsa_circ_0075290	3.03	3.558	2.616	2.865	3.132	3.277	116	148	99	103	108	117	3.068	3.091	121	109.333
C9606_77829	hsa_circ_0047726	hsa_circ_0047726	0	0.264	0	0	0	0	0	11	0	0	0	0	0.088	0	3.667	0
G9606_19127	1455	CSNK1G2	18.88	19.08	19.3	16.43	17.4	15.56	834	865	851	721	748	683	19.08666667	16.46333333	850	717.3333333
C9606_37033	hsa_circ_0122571	hsa_circ_0122571	0	0	0	0	0	0.308	0	0	0	0	0	11	0	0.103	0	3.667
G9606_29032	94059	LENG9	2.58	2.65	3.23	2	2.44	2.46	73.28	77.39	91.6	56.38	67.28	69.42	2.82	2.3	80.75666667	64.36
C9606_11377	hsa_circ_0026280	hsa_circ_0026280	0.731	0.288	0.423	0.834	0.696	0.56	28	12	16	30	24	20	0.481	0.697	18.667	24.667
C9606_123248	hsa_circ_0010201	hsa_circ_0010201	0.366	0	0.423	0.445	0.406	0.84	14	0	16	16	14	30	0.263	0.564	10	20
G9606_16672	80349	WDR61	24.49	24.28	23.96	21.5	18.33	19.48	460	467	447	402	334	362	24.24333333	19.77	458	366
C9606_72940	hsa_circ_0052995	hsa_circ_0052995	0.522	0.337	0.581	0.556	0.638	0.56	20	14	22	20	22	20	0.48	0.585	18.667	20.667
C9606_4294	hsa_circ_0048544	hsa_circ_0048544	0	0	0.344	0.445	0.551	0.532	0	0	13	16	19	19	0.115	0.509	4.333	18
G9606_24570	55004	LAMTOR1	56.71	59.68	63.73	50.65	50.52	45.97	938	1017	1050	831	812	755	60.04	49.04666667	1001.666667	799.3333333
C9606_137436	hsa_circ_0108705	hsa_circ_0108705	0.313	0.433	0.37	0	0.696	0.728	12	18	14	0	24	26	0.372	0.475	14.667	16.667
C9606_117596	hsa_circ_0134598	hsa_circ_0134598	0	0	0	0.501	0	0	0	0	0	18	0	0	0	0.167	0	6
C9606_131948	hsa_circ_0053701	hsa_circ_0053701	0	0	0	0	0.29	0.392	0	0	0	0	10	14	0	0.227	0	8
C9606_16577	hsa_circ_0026492	hsa_circ_0026492	345.157	321.446	356.102	342.424	330.412	330.831	13215	13372	13475	12312	11392	11811	340.902	334.556	13354	11838.333
C9606_13250	hsa_circ_0013503	hsa_circ_0013503	1.907	1.25	1.586	1.363	1.711	1.709	73	52	60	49	59	61	1.581	1.594	61.667	56.333
G9606_24277	828	CAPS	5.59	4.73	6.03	8.46	9.13	6.98	179	155	192	268	284	221	5.45	8.19	175.3333333	257.6666667
C9606_119165	hsa_circ_0085260	hsa_circ_0085260	0.731	0.769	0.634	0.417	0.812	0.644	28	32	24	15	28	23	0.711	0.624	28	22
C9606_42699	hsa_circ_0008803	hsa_circ_0008803	2.351	2.404	3.435	3.282	3.567	3.417	90	100	130	118	123	122	2.73	3.422	106.667	121
C9606_116913	hsa_circ_0128684	hsa_circ_0128684	6.948	6.539	5.92	2.281	2.204	2.129	266	272	224	82	76	76	6.469	2.205	254	78
C9606_50166	hsa_circ_0001671	hsa_circ_0001671	4.048	4.447	4.308	2.614	2.958	2.829	155	185	163	94	102	101	4.268	2.8	167.667	99
C9606_107267	hsa_circ_0003224	hsa_circ_0003224	0.418	0.337	0.476	0.612	0.406	0.392	16	14	18	22	14	14	0.41	0.47	16	16.667
C9606_30693	hsa_circ_0051742	hsa_circ_0051742	1.045	0.841	0.846	0.834	0.841	0.784	40	35	32	30	29	28	0.911	0.82	35.667	29
C9606_50422	hsa_circ_0025985	hsa_circ_0025985	0	0	0	0.445	0	0	0	0	0	16	0	0	0	0.148	0	5.333
C9606_49081	hsa_circ_0130045	hsa_circ_0130045	0.34	0.361	0	0	0	0	13	15	0	0	0	0	0.234	0	9.333	0
G9606_13453	79101	TAF1D	23.19	22.78	24.35	16.57	15.65	17.26	433	438	453	307	284	320	23.44	16.49333333	441.3333333	303.6666667
C9606_15685	hsa_circ_0034626	hsa_circ_0034626	0.653	0.577	0.581	0.862	0.928	0.784	25	24	22	31	32	28	0.604	0.858	23.667	30.333
G9606_15697	3897	L1CAM	9.1	7.99	8.35	9.69	10.11	9.72	711	640	652	750	768	753	8.48	9.84	667.6666667	757
G9606_33349	5557	PRIM1	21.06	18.72	16.94	2.58	2.54	2.92	444	406	356	54	52	61	18.90666667	2.68	402	55.66666667
G9606_7797	92291	CAPN13	0.31	0.25	0.28	0.35	0.48	0.45	16	15	15	18	23	24	0.28	0.426666667	15.33333333	21.66666667
G9606_23421	9536	PTGES	151.86	153.68	161.72	153.49	148	145.8	3995	4157	4244	4010	3786	3811	155.7533333	149.0966667	4132	3869
C9606_33322	hsa_circ_0073413	hsa_circ_0073413	0.392	0.313	0	0	0	0	15	13	0	0	0	0	0.235	0	9.333	0
C9606_53391	hsa_circ_0126127	hsa_circ_0126127	1.828	1.298	1.638	1.641	1.798	1.373	70	54	62	59	62	49	1.588	1.604	62	56.667
G9606_13973	10525	HYOU1	34.91	33.4	32.51	39.29	39.14	38.73	2444	2393	2273	2731	2662	2695	33.60666667	39.05333333	2370	2696
C9606_22006	hsa_circ_0065802	hsa_circ_0065802	0	0.264	0	0	0	0	0	11	0	0	0	0	0.088	0	3.667	0
C9606_105398	hsa_circ_0002358	hsa_circ_0002358	128.033	140.338	140.38	79.793	75.323	79.662	4902	5838	5312	2869	2597	2844	136.25	78.259	5350.667	2770
G9606_24146	10165	SLC25A13	20.04	19.67	19.04	13.69	13.78	13.65	971	976	919	658	652	660	19.58333333	13.70666667	955.3333333	656.6666667
G9606_1416	79582	SPAG16	12.84	12.88	13.64	15.98	15.86	14.36	339.93	365.03	355	410.02	412.79	409.47	13.12	15.4	353.32	410.76
C9606_65117	hsa_circ_0090801	hsa_circ_0090801	0	0.433	0.423	0.695	0.725	0.336	0	18	16	25	25	12	0.285	0.585	11.333	20.667
C9606_68534	hsa_circ_0130636	hsa_circ_0130636	0.34	0	0.344	0.306	0.58	0.56	13	0	13	11	20	20	0.228	0.482	8.667	17
C9606_121094	hsa_circ_0051842	hsa_circ_0051842	0.601	0.865	0.793	0.278	0.377	0.336	23	36	30	10	13	12	0.753	0.33	29.667	11.667
C9606_7737	hsa_circ_0065112	hsa_circ_0065112	0	0.385	0	0.473	0.377	0.532	0	16	0	17	13	19	0.128	0.461	5.333	16.333
G9606_2941	55002	TMCO3	25.88	26.82	27.84	32.86	31.15	30.37	1094.93	1146	1146	1352	1252	1301	26.84666667	31.46	1128.976667	1301.666667
C9606_46767	hsa_circ_0088767	hsa_circ_0088767	2.142	1.394	1.374	1.724	1.653	1.709	82	58	52	62	57	61	1.637	1.695	64	60
C9606_111271	hsa_circ_0055346	hsa_circ_0055346	0	0	0.37	0	0	0	0	0	14	0	0	0	0.123	0	4.667	0
C9606_60581	hsa_circ_0016087	hsa_circ_0016087	0	0.24	0	0	0	0.392	0	10	0	0	0	14	0.08	0.131	3.333	4.667
C9606_90831	hsa_circ_0121753	hsa_circ_0121753	1.463	1.418	1.321	1.585	1.073	1.26	56	59	50	57	37	45	1.401	1.306	55	46.333
C9606_44872	hsa_circ_0052340	hsa_circ_0052340	1.437	1.37	1.903	1.557	1.711	1.148	55	57	72	56	59	41	1.57	1.472	61.333	52
C9606_44021	hsa_circ_0136329	hsa_circ_0136329	7.627	7.789	7.875	8.316	10.035	9.776	292	324	298	299	346	349	7.764	9.376	304.667	331.333
G9606_16238	2678	GGT1	5.65	5.4	5.85	4.72	4.41	3.83	204.59	199.86	209.62	168.81	155.92	135.67	5.633333333	4.32	204.69	153.4666667
C9606_51451	hsa_circ_0031950	hsa_circ_0031950	2.089	3.173	2.326	2.169	1.914	1.905	80	132	88	78	66	68	2.529	1.996	100	70.667
C9606_12182	hsa_circ_0080854	hsa_circ_0080854	0.757	0.721	0.634	0.973	0.696	0.756	29	30	24	35	24	27	0.704	0.808	27.667	28.667
C9606_77814	hsa_circ_0008510	hsa_circ_0008510	0.287	0.433	0	0.473	0.493	0.364	11	18	0	17	17	13	0.24	0.443	9.667	15.667
C9606_30613	hsa_circ_0051923	hsa_circ_0051923	1.071	1.298	1.084	0.306	0.725	0.616	41	54	41	11	25	22	1.151	0.549	45.333	19.333
C9606_96483	hsa_circ_0080838	hsa_circ_0080838	2.586	2.38	2.458	3.226	3.248	3.529	99	99	93	116	112	126	2.475	3.334	97	118
C9606_93127	hsa_circ_0016553	hsa_circ_0016553	6.138	6.01	5.867	6.731	6.787	7.339	235	250	222	242	234	262	6.005	6.952	235.667	246
C9606_23574	hsa_circ_0030480	hsa_circ_0030480	0	0	0.291	0	0	0	0	0	11	0	0	0	0.097	0	3.667	0
G9606_22181	80209	PROSER1	17.33	15.96	16.31	18.41	18.39	19.51	1385	1317	1300	1471	1439	1558	16.53333333	18.77	1334	1489.333333
C9606_135219	hsa_circ_0052170	hsa_circ_0052170	0.313	0.385	0.264	0.362	0.551	0.308	12	16	10	13	19	11	0.321	0.407	12.667	14.333
G9606_781	998	CDC42	147.55	147.91	145.53	136.39	134.17	133.27	4784	4922	4708	4378	4227	4282	146.9966667	134.61	4804.666667	4295.666667
C9606_97610	hsa_circ_0022641	hsa_circ_0022641	1.254	0.769	0.899	0.946	0.551	0.532	48	32	34	34	19	19	0.974	0.676	38	24
G9606_23903	389125	MUSTN1	0	0.1	0.4	0	0.55	0.22	0	1	3.72	0	5	2	0.166666667	0.256666667	1.573333333	2.333333333
G9606_26021	85366	MYLK2	0.07	0.02	0.02	0	0.02	0.02	3	1	1	0	1	1	0.036666667	0.013333333	1.666666667	0.666666667
C9606_12419	hsa_circ_0112938	hsa_circ_0112938	0.392	0.745	0.793	0.918	0.899	0.952	15	31	30	33	31	34	0.643	0.923	25.333	32.667
C9606_88193	hsa_circ_0064900	hsa_circ_0064900	0.366	0.625	0	0.445	0.29	0.728	14	26	0	16	10	26	0.33	0.488	13.333	17.333
C9606_59371	hsa_circ_0091086	hsa_circ_0091086	0.313	0	0	0	0	0	12	0	0	0	0	0	0.104	0	4	0
C9606_88289	hsa_circ_0011618	hsa_circ_0011618	0	0	0.344	0	0	0	0	0	13	0	0	0	0.115	0	4.333	0
C9606_38713	hsa_circ_0044276	hsa_circ_0044276	0.627	0.601	0.793	0	0.377	0.504	24	25	30	0	13	18	0.674	0.294	26.333	10.333
C9606_3005	hsa_circ_0027864	hsa_circ_0027864	0.313	0.337	0.37	0.334	0.464	0.336	12	14	14	12	16	12	0.34	0.378	13.333	13.333
G9606_15194	1457	CSNK2A1	159.21	160.32	154.63	118.29	124.13	129.33	6589.47	6800	6396	4851	4986	5296	158.0533333	123.9166667	6595.156667	5044.333333
C9606_25055	hsa_circ_0013512	hsa_circ_0013512	3.291	3.918	4.07	3.087	3.074	2.885	126	163	154	111	106	103	3.76	3.015	147.667	106.667
C9606_51219	hsa_circ_0021292	hsa_circ_0021292	2.742	3.389	2.563	3.671	3.712	3.361	105	141	97	132	128	120	2.898	3.581	114.333	126.667
C9606_102901	hsa_circ_0025251	hsa_circ_0025251	1.201	1.202	1.268	1.446	0.87	0.336	46	50	48	52	30	12	1.224	0.884	48	31.333
C9606_71561	hsa_circ_0032323	hsa_circ_0032323	3.134	3.125	2.246	2.614	2.784	2.913	120	130	85	94	96	104	2.835	2.77	111.667	98
C9606_96050	hsa_circ_0135614	hsa_circ_0135614	1.437	1.514	1.348	0	0	0.308	55	63	51	0	0	11	1.433	0.103	56.333	3.667
G9606_9400	54020	SLC37A1	21.68	21.79	22.98	29.49	28.82	27.94	1054	1080	1108	1426	1380	1375	22.15	28.75	1080.666667	1393.666667
G9606_15822	89853	MVB12B	4.26	4.82	4.41	5.9	5.71	5.34	298	326	293	407	384	382	4.496666667	5.65	305.6666667	391
G9606_23649	91408	BTF3L4	33.15	32.47	32.01	31.29	31.46	30.13	2381	2391	2297	2232	2197	2149	32.54333333	30.96	2356.333333	2192.666667
C9606_81599	hsa_circ_0139893	hsa_circ_0139893	0.627	0.649	0.37	0.389	0.899	0.728	24	27	14	14	31	26	0.549	0.672	21.667	23.667
C9606_111123	hsa_circ_0011414	hsa_circ_0011414	0.392	0.24	0	0.334	0	0.364	15	10	0	12	0	13	0.211	0.233	8.333	8.333
G9606_20159	728489	DNLZ	4.38	3.32	3.57	3.68	2.25	2.41	42	33	34	35	21	23	3.756666667	2.78	36.33333333	26.33333333
C9606_2179	hsa_circ_0043443	hsa_circ_0043443	0.575	0.505	0.317	0	0.638	0.784	22	21	12	0	22	28	0.466	0.474	18.333	16.667
C9606_122567	hsa_circ_0088657	hsa_circ_0088657	0.627	0.577	0.529	0.501	0.58	0.672	24	24	20	18	20	24	0.578	0.584	22.667	20.667
C9606_85275	hsa_circ_0133305	hsa_circ_0133305	0.287	0	0	0.278	0	0	11	0	0	10	0	0	0.096	0.093	3.667	3.333
G9606_35130	8370	HIST2H4A	1.75	0.95	1.01	1.39	1.41	1.38	7	4	4	5.5	5.5	5.5	1.236666667	1.393333333	5	5.5
C9606_19464	hsa_circ_0008052	hsa_circ_0008052	0	0.361	0.291	0.362	0	0.476	0	15	11	13	0	17	0.217	0.279	8.667	10
C9606_72361	hsa_circ_0088811	hsa_circ_0088811	0.261	0.337	0.37	0	0	0	10	14	14	0	0	0	0.323	0	12.667	0
C9606_63150	hsa_circ_0001438	hsa_circ_0001438	0.627	0.409	0.476	0	0	0.392	24	17	18	0	0	14	0.504	0.131	19.667	4.667
G9606_16680	575	ADGRB1	0.04	0.11	0.12	0.06	0.13	0.18	4	10	9	5	12	16	0.09	0.123333333	7.666666667	11
C9606_111499	hsa_circ_0002539	hsa_circ_0002539	0.522	0.817	0.317	0.695	0.957	0.728	20	34	12	25	33	26	0.552	0.793	22	28
C9606_32036	hsa_circ_0025040	hsa_circ_0025040	0	0.409	0	0	0	0	0	17	0	0	0	0	0.136	0	5.667	0
C9606_125370	hsa_circ_0089321	hsa_circ_0089321	0	0	0.264	0	0	0	0	0	10	0	0	0	0.088	0	3.333	0
C9606_46128	hsa_circ_0105013	hsa_circ_0105013	1.724	1.827	1.691	2.614	3.016	2.969	66	76	64	94	104	106	1.747	2.866	68.667	101.333
C9606_73614	hsa_circ_0071889	hsa_circ_0071889	0	0	0.264	0	0	0	0	0	10	0	0	0	0.088	0	3.333	0
C9606_71535	hsa_circ_0052486	hsa_circ_0052486	22.828	23.822	24.868	18.857	20.419	20.167	874	991	941	678	704	720	23.839	19.814	935.333	700.667
G9606_9760	1365	CLDN3	9.13	9.3	9.33	11.38	11.68	10.82	165	173	168	204	205	194	9.253333333	11.29333333	168.6666667	201
C9606_1751	hsa_circ_0010790	hsa_circ_0010790	8.384	9.087	7.294	8.038	8.237	8.403	321	378	276	289	284	300	8.255	8.226	325	291
C9606_129143	hsa_circ_0118273	hsa_circ_0118273	0.836	0.649	0.634	0.417	0.696	0.728	32	27	24	15	24	26	0.706	0.614	27.667	21.667
C9606_90425	hsa_circ_0010867	hsa_circ_0010867	0	0	0.291	0	0	0	0	0	11	0	0	0	0.097	0	3.667	0
C9606_9813	hsa_circ_0057775	hsa_circ_0057775	0.522	0.409	0.74	0.473	1.218	0.7	20	17	28	17	42	25	0.557	0.797	21.667	28
C9606_77055	hsa_circ_0002215	hsa_circ_0002215	0.287	0	0.264	0	0	0	11	0	10	0	0	0	0.184	0	7	0
C9606_41563	hsa_circ_0033441	hsa_circ_0033441	0	0.385	0	0	0	0	0	16	0	0	0	0	0.128	0	5.333	0
G9606_13833	55	ACPP	2.12	3.41	2.08	6.5	5.69	7.61	74	89	58	205	174	232	2.536666667	6.6	73.66666667	203.6666667
C9606_89868	hsa_circ_0028783	hsa_circ_0028783	0	0	0	0	0	0.28	0	0	0	0	0	10	0	0.093	0	3.333
C9606_9844	hsa_circ_0068798	hsa_circ_0068798	18.466	17.981	21.644	14.323	14.096	14.089	707	748	819	515	486	503	19.364	14.169	758	501.333
C9606_136004	hsa_circ_0065798	hsa_circ_0065798	1.045	1.298	0.766	1.335	1.624	1.457	40	54	29	48	56	52	1.036	1.472	41	52
C9606_79064	hsa_circ_0054495	hsa_circ_0054495	0	0.24	0	0	0	0	0	10	0	0	0	0	0.08	0	3.333	0
G9606_12252	5428	POLG	7.1	7.32	7.52	5.28	5.73	5.37	488.5	516.53	516.87	360.31	382.99	366.57	7.313333333	5.46	507.3	369.9566667
G9606_14921	440712	RHEX	0.08	0	0.04	0	0	0	1.94	0	1	0	0	0	0.04	0	0.98	0
C9606_52398	hsa_circ_0082648	hsa_circ_0082648	0	0	0	0	0	0.28	0	0	0	0	0	10	0	0.093	0	3.333
C9606_3980	hsa_circ_0113070	hsa_circ_0113070	1.358	1.611	1.268	2.67	2.639	3.361	52	67	48	96	91	120	1.412	2.89	55.667	102.333
G9606_26858	442361	OR2A2	0	0	0	0.23	0.32	0.08	0	0	0	3	4	1	0	0.21	0	2.666666667
C9606_47474	hsa_circ_0041711	hsa_circ_0041711	0.705	0.577	0.608	0.278	0.348	0.392	27	24	23	10	12	14	0.63	0.339	24.667	12
C9606_41898	hsa_circ_0071248	hsa_circ_0071248	0	0.337	0.317	0.501	0.348	0.28	0	14	12	18	12	10	0.218	0.376	8.667	13.333
C9606_9246	hsa_circ_0012002	hsa_circ_0012002	2.821	1.947	2.141	2.614	3.074	2.717	108	81	81	94	106	97	2.303	2.802	90	99
C9606_97169	hsa_circ_0107301	hsa_circ_0107301	0.34	0.865	0.687	0.751	0.812	0.588	13	36	26	27	28	21	0.631	0.717	25	25.333
C9606_104407	hsa_circ_0131296	hsa_circ_0131296	2.377	2.62	2.616	2.948	2.349	3.137	91	109	99	106	81	112	2.538	2.811	99.667	99.667
C9606_4499	hsa_circ_0119414	hsa_circ_0119414	0.836	0.793	0	0.417	0.812	0.98	32	33	0	15	28	35	0.543	0.736	21.667	26
C9606_104327	hsa_circ_0013987	hsa_circ_0013987	0.888	0.938	0.634	0.779	0.986	0.952	34	39	24	28	34	34	0.82	0.906	32.333	32
C9606_60511	hsa_circ_0044995	hsa_circ_0044995	0.366	0.409	0	0.278	0.377	0.392	14	17	0	10	13	14	0.258	0.349	10.333	12.333
C9606_7312	hsa_circ_0112122	hsa_circ_0112122	0.366	0.337	0.317	0	0.29	0	14	14	12	0	10	0	0.34	0.097	13.333	3.333
C9606_83362	hsa_circ_0057283	hsa_circ_0057283	0	0	0.317	0	0	0	0	0	12	0	0	0	0.106	0	4	0
C9606_123456	hsa_circ_0033305	hsa_circ_0033305	0	0	0.344	0	0	0	0	0	13	0	0	0	0.115	0	4.333	0
C9606_20073	hsa_circ_0038747	hsa_circ_0038747	0.418	0	0.449	0.417	0.319	0	16	0	17	15	11	0	0.289	0.245	11	8.667
C9606_2318	hsa_circ_0103469	hsa_circ_0103469	2.951	2.524	3.303	4.2	3.364	4.398	113	105	125	151	116	157	2.926	3.987	114.333	141.333
G9606_2383	64927	TTC23	3.62	3.08	3.84	3.66	4.19	4.16	202	173	205	197	203	223	3.513333333	4.003333333	193.3333333	207.6666667
G9606_17900	54676	GTPBP2	18.11	17.27	17.06	17.16	17.04	16.23	798	789	763	755	731	705	17.48	16.81	783.3333333	730.3333333
G9606_30634	3005	H1F0	58.08	57.26	55.28	82.32	81.62	79.68	2033	2057	1931	2858	2776	2767	56.87333333	81.20666667	2007	2800.333333
G9606_3192	55257	MRGBP	21.76	20.54	22.34	16.6	16.51	15.28	936	906	959	708	690	652	21.54666667	16.13	933.6666667	683.3333333
C9606_68040	hsa_circ_0120688	hsa_circ_0120688	1.306	1.226	1.057	0.862	1.015	1.064	50	51	40	31	35	38	1.196	0.98	47	34.667
C9606_60715	hsa_circ_0110133	hsa_circ_0110133	1.306	1.466	1.427	1.975	2.552	2.213	50	61	54	71	88	79	1.4	2.247	55	79.333
G9606_760	11309	SLCO2B1	0.98	0.83	1.05	0.79	1.18	0.77	61	53	64	48	70	48	0.953333333	0.913333333	59.33333333	55.33333333
C9606_117265	hsa_circ_0129397	hsa_circ_0129397	0	0	0	0	0.348	0.364	0	0	0	0	12	13	0	0.237	0	8.333
C9606_13157	hsa_circ_0090402	hsa_circ_0090402	0.34	0	0.264	0	0.464	0	13	0	10	0	16	0	0.201	0.155	7.667	5.333
C9606_113270	hsa_circ_0132142	hsa_circ_0132142	3.291	3.149	3.251	4.339	3.683	4.79	126	131	123	156	127	171	3.23	4.271	126.667	151.333
C9606_97054	hsa_circ_0107702	hsa_circ_0107702	0	0.313	0	0	0	0.28	0	13	0	0	0	10	0.104	0.093	4.333	3.333
C9606_20242	hsa_circ_0102452	hsa_circ_0102452	0	0.24	0	0	0	0	0	10	0	0	0	0	0.08	0	3.333	0
G9606_16914	84259	DCUN1D5	16.21	17.64	17.89	13.26	11.52	13.05	903	924	895	726	628	676	17.24666667	12.61	907.3333333	676.6666667
C9606_94898	hsa_circ_0006413	hsa_circ_0006413	1.071	1.082	1.084	0	0.522	0.7	41	45	41	0	18	25	1.079	0.407	42.333	14.333
C9606_81467	hsa_circ_0014068	hsa_circ_0014068	0	0.433	0	0	0	0	0	18	0	0	0	0	0.144	0	6	0
G9606_30056	9363	RAB33A	1.53	1.04	0.87	2.35	1.48	2.26	16	12	9	25	15	24	1.146666667	2.03	12.33333333	21.33333333
C9606_51303	hsa_circ_0025849	hsa_circ_0025849	1.567	2.236	1.665	1.279	1.363	1.569	60	93	63	46	47	56	1.823	1.404	72	49.667
G9606_11241	254272	TBC1D28	0	0	0	0.03	0.03	0	0	0	0	2	2	0	0	0.02	0	1.333333333
C9606_54739	hsa_circ_0048904	hsa_circ_0048904	2.769	3.101	3.383	4.061	3.683	3.333	106	129	128	146	127	119	3.084	3.692	121	130.667
C9606_45015	hsa_circ_0007300	hsa_circ_0007300	0.731	1.442	1.11	1.196	0.754	1.288	28	60	42	43	26	46	1.094	1.079	43.333	38.333
C9606_92840	hsa_circ_0121462	hsa_circ_0121462	6.164	7.284	6.237	4.088	4.815	5.518	236	303	236	147	166	197	6.562	4.807	258.333	170
C9606_75560	hsa_circ_0063111	hsa_circ_0063111	0.888	0.601	0.449	0.723	0.551	0.644	34	25	17	26	19	23	0.646	0.639	25.333	22.667
G9606_809	5662	PSD	0.1	0.06	0.02	0.27	0.3	0.22	6	3	1	15	16	13	0.06	0.263333333	3.333333333	14.66666667
C9606_43997	hsa_circ_0121987	hsa_circ_0121987	0.496	0.385	0.476	0	0	0	19	16	18	0	0	0	0.452	0	17.667	0
C9606_16726	hsa_circ_0072193	hsa_circ_0072193	2.246	2.332	2.643	2.892	2.378	2.493	86	97	100	104	82	89	2.407	2.588	94.333	91.667
C9606_78812	hsa_circ_0027665	hsa_circ_0027665	0.757	0.577	0.581	1.029	1.044	0.952	29	24	22	37	36	34	0.638	1.008	25	35.667
C9606_108349	hsa_circ_0061346	hsa_circ_0061346	0.914	0.793	0.714	1.724	1.798	1.681	35	33	27	62	62	60	0.807	1.734	31.667	61.333
C9606_90900	hsa_circ_0125179	hsa_circ_0125179	0	0	0	0	0	0.336	0	0	0	0	0	12	0	0.112	0	4
C9606_35979	hsa_circ_0042265	hsa_circ_0042265	1.097	1.202	1.268	1.613	1.16	1.849	42	50	48	58	40	66	1.189	1.541	46.667	54.667
C9606_97306	hsa_circ_0073730	hsa_circ_0073730	2.533	1.827	2.431	2.253	2.523	2.661	97	76	92	81	87	95	2.264	2.479	88.333	87.667
G9606_8679	65125	WNK1	31.53	31.26	29.7	28.85	31.53	31.64	5011.93	5089.93	4727.96	4555.93	4870.95	5004.94	30.83	30.67333333	4943.273333	4810.606667
G9606_590	56853	CELF4	0.13	0.11	0.13	0.03	0.08	0.05	8	6	8	2	4	3	0.123333333	0.053333333	7.333333333	3
C9606_25821	hsa_circ_0082359	hsa_circ_0082359	0.34	0.481	0.317	0.501	0.377	0.504	13	20	12	18	13	18	0.379	0.461	15	16.333
C9606_23974	hsa_circ_0103356	hsa_circ_0103356	1.75	0.721	0.608	1.112	0.638	1.036	67	30	23	40	22	37	1.026	0.929	40	33
C9606_81783	hsa_circ_0104488	hsa_circ_0104488	0.784	0.817	0.608	1.335	1.044	0.98	30	34	23	48	36	35	0.736	1.12	29	39.667
G9606_3885	23017	FAIM2	0.36	0.2	0.36	0.33	0.44	0.26	25	14	25	23	30	18	0.306666667	0.343333333	21.33333333	23.66666667
C9606_74202	hsa_circ_0058034	hsa_circ_0058034	0	0.264	0	0	0	0.616	0	11	0	0	0	22	0.088	0.205	3.667	7.333
C9606_119595	hsa_circ_0005412	hsa_circ_0005412	4.022	3.197	3.039	2.253	2.639	2.717	154	133	115	81	91	97	3.419	2.536	134	89.667
C9606_117741	hsa_circ_0072771	hsa_circ_0072771	2.246	2.284	2.114	2.308	2.61	2.241	86	95	80	83	90	80	2.215	2.386	87	84.333
C9606_43989	hsa_circ_0073406	hsa_circ_0073406	0	0	0.264	0.278	0	0.336	0	0	10	10	0	12	0.088	0.205	3.333	7.333
C9606_134048	hsa_circ_0038886	hsa_circ_0038886	0.261	0	0	0	0.319	0	10	0	0	0	11	0	0.087	0.106	3.333	3.667
C9606_64162	hsa_circ_0059035	hsa_circ_0059035	0.522	0.433	0.396	0.584	0.464	0.56	20	18	15	21	16	20	0.45	0.536	17.667	19
C9606_76039	hsa_circ_0036401	hsa_circ_0036401	9.899	11.202	9.619	11.292	11.05	11.036	379	466	364	406	381	394	10.24	11.126	403	393.667
C9606_36678	hsa_circ_0003167	hsa_circ_0003167	0	0	0	0	0.319	0	0	0	0	0	11	0	0	0.106	0	3.667
C9606_131719	hsa_circ_0085254	hsa_circ_0085254	1.437	1.563	1.559	1.279	1.682	1.681	55	65	59	46	58	60	1.52	1.547	59.667	54.667
C9606_130182	hsa_circ_0085157	hsa_circ_0085157	6.295	5.914	5.946	6.341	6.787	7.031	241	246	225	228	234	251	6.052	6.72	237.333	237.667
G9606_9607	64518	TEKT3	0.16	0.14	0.04	0.16	0.26	0.45	4	5	1	6	7	13	0.113333333	0.29	3.333333333	8.666666667
C9606_61837	hsa_circ_0023028	hsa_circ_0023028	0	0.264	0	0	0	0	0	11	0	0	0	0	0.088	0	3.667	0
G9606_4342	1666	DECR1	21.38	20.36	21.8	24.6	23.54	21.73	360	366	374	428	391	379	21.18	23.29	366.6666667	399.3333333
G9606_3048	8437	RASAL1	1.44	1.59	1.19	0.87	0.94	0.8	95	100	79	56	60.97	53	1.406666667	0.87	91.33333333	56.65666667
C9606_130972	hsa_circ_0013762	hsa_circ_0013762	0.705	1.01	0.872	0.89	0.696	1.008	27	42	33	32	24	36	0.862	0.865	34	30.667
C9606_39286	hsa_circ_0021189	hsa_circ_0021189	0	0.481	0.37	0	0.406	0	0	20	14	0	14	0	0.284	0.135	11.333	4.667
C9606_502	hsa_circ_0008962	hsa_circ_0008962	2.351	2.163	2.273	4.061	4.032	4.622	90	90	86	146	139	165	2.262	4.238	88.667	150
C9606_99212	hsa_circ_0131594	hsa_circ_0131594	0.575	0.913	0.74	0.612	0.986	0.952	22	38	28	22	34	34	0.743	0.85	29.333	30
C9606_25348	hsa_circ_0107467	hsa_circ_0107467	0.418	0.337	0	0.278	0.522	0.672	16	14	0	10	18	24	0.252	0.491	10	17.333
C9606_91135	hsa_circ_0117984	hsa_circ_0117984	0.888	0.505	0.555	0	0.348	0	34	21	21	0	12	0	0.649	0.116	25.333	4
G9606_12224	10445	MCRS1	20.21	19.67	19.35	16.6	14.87	13.49	587	589	560	472	418	388	19.74333333	14.98666667	578.6666667	426
C9606_94581	hsa_circ_0020016	hsa_circ_0020016	0.366	0.264	0.291	0	0	0	14	11	11	0	0	0	0.307	0	12	0
C9606_11516	hsa_circ_0036356	hsa_circ_0036356	0.444	0.481	0.608	0.64	0.725	0.56	17	20	23	23	25	20	0.511	0.642	20	22.667
C9606_34384	hsa_circ_0047442	hsa_circ_0047442	0.261	0.433	0.423	0	0.406	0.336	10	18	16	0	14	12	0.372	0.247	14.667	8.667
C9606_2359	hsa_circ_0070243	hsa_circ_0070243	0	0	0	0.389	0	0.308	0	0	0	14	0	11	0	0.232	0	8.333
C9606_15029	hsa_circ_0022437	hsa_circ_0022437	4.936	5.144	4.334	5.229	5.076	4.706	189	214	164	188	175	168	4.805	5.004	189	177
C9606_19388	hsa_circ_0079659	hsa_circ_0079659	0	0	0	0	0.348	0.448	0	0	0	0	12	16	0	0.265	0	9.333
C9606_45887	hsa_circ_0092944	hsa_circ_0092944	0	0.24	0	0	0	0.28	0	10	0	0	0	10	0.08	0.093	3.333	3.333
G9606_23996	23235	SIK2	4.54	4.77	4.59	4.57	4.96	4.49	373	411	384	378	393	389	4.633333333	4.673333333	389.3333333	386.6666667
G9606_26245	790955	UQCC3	7.89	7.71	8.18	4.05	4.38	3.66	228	229	236	116	123	105	7.926666667	4.03	231	114.6666667
C9606_21573	hsa_circ_0023786	hsa_circ_0023786	1.567	1.731	1.242	1.53	1.74	1.765	60	72	47	55	60	63	1.513	1.678	59.667	59.333
G9606_4892	2591	GALNT3	34.37	34.88	34.66	36.26	36.82	35.55	1710	1759	1729	1804	1777	1764	34.63666667	36.21	1732.666667	1781.666667
C9606_4438	hsa_circ_0018937	hsa_circ_0018937	0.496	0.673	0.581	0.834	0.551	0.784	19	28	22	30	19	28	0.583	0.723	23	25.667
C9606_14716	hsa_circ_0039434	hsa_circ_0039434	1.097	0.793	0.951	1.891	1.943	1.709	42	33	36	68	67	61	0.947	1.848	37	65.333
C9606_13343	hsa_circ_0051200	hsa_circ_0051200	0	0	0	0	0.406	0	0	0	0	0	14	0	0	0.135	0	4.667
C9606_50390	hsa_circ_0135268	hsa_circ_0135268	0.287	0.385	0	0	0	0	11	16	0	0	0	0	0.224	0	9	0
C9606_6806	hsa_circ_0069494	hsa_circ_0069494	7.209	7.885	7.188	7.287	6.729	8.235	276	328	272	262	232	294	7.427	7.417	292	262.667
C9606_71258	hsa_circ_0094551	hsa_circ_0094551	0.548	0.529	0.476	0.584	0.87	0.672	21	22	18	21	30	24	0.518	0.709	20.333	25
C9606_31336	hsa_circ_0029370	hsa_circ_0029370	0.287	0.553	0.317	0.278	0	0	11	23	12	10	0	0	0.386	0.093	15.333	3.333
G9606_2073	113246	C12orf57	80.21	67.23	72.83	90.36	88.67	87.5	790	688	714	879	846	854	73.42333333	88.84333333	730.6666667	859.6666667
C9606_122096	hsa_circ_0002844	hsa_circ_0002844	0.392	0.385	0.344	0.584	0.464	0.756	15	16	13	21	16	27	0.374	0.601	14.667	21.333
C9606_58649	hsa_circ_0066898	hsa_circ_0066898	2.246	2.428	1.982	2.03	2.523	2.689	86	101	75	73	87	96	2.219	2.414	87.333	85.333
C9606_88105	hsa_circ_0025984	hsa_circ_0025984	0.418	0.409	0.423	1.001	1.015	1.064	16	17	16	36	35	38	0.417	1.027	16.333	36.333
C9606_84080	hsa_circ_0128109	hsa_circ_0128109	10.16	9.712	6.95	8.733	8.498	6.779	389	404	263	314	293	242	8.941	8.003	352	283
C9606_138226	hsa_circ_0065504	hsa_circ_0065504	0.679	0.769	0.899	1.057	0.812	0.84	26	32	34	38	28	30	0.782	0.903	30.667	32
G9606_6818	55193	PBRM1	7.95	8.16	7.16	6.68	6.81	7.24	943	971	864	789	769	860	7.756666667	6.91	926	806
C9606_64322	hsa_circ_0019440	hsa_circ_0019440	0.366	0	0	0	0	0.308	14	0	0	0	0	11	0.122	0.103	4.667	3.667
G9606_3221	9942	XYLB	1.46	1.66	1.25	0.86	0.74	0.72	91.27	115	90.17	48.01	40.52	36	1.456666667	0.773333333	98.81333333	41.51
G9606_4537	11146	GLMN	5.85	5.64	6.13	4.36	4.19	4.01	186	183	194	138	129	128	5.873333333	4.186666667	187.6666667	131.6666667
C9606_35085	hsa_circ_0060466	hsa_circ_0060466	1.097	0.889	1.242	0	0	0	42	37	47	0	0	0	1.076	0	42	0
C9606_61881	hsa_circ_0111722	hsa_circ_0111722	0.601	0.337	0.291	0.862	0.812	0.672	23	14	11	31	28	24	0.41	0.782	16	27.667
C9606_100688	hsa_circ_0013824	hsa_circ_0013824	2.272	2.644	2.431	2.614	2.813	3.053	87	110	92	94	97	109	2.449	2.827	96.333	100
C9606_28439	hsa_circ_0087582	hsa_circ_0087582	0.287	0	0	0	0	0	11	0	0	0	0	0	0.096	0	3.667	0
C9606_97317	hsa_circ_0055412	hsa_circ_0055412	3.892	4.447	4.598	5.535	6.323	4.314	149	185	174	199	218	154	4.312	5.391	169.333	190.333
C9606_111635	hsa_circ_0083174	hsa_circ_0083174	0	0.288	0	0	0	0	0	12	0	0	0	0	0.096	0	4	0
C9606_103622	hsa_circ_0044079	hsa_circ_0044079	0.47	0.481	0.37	0.501	0.638	0	18	20	14	18	22	0	0.44	0.38	17.333	13.333
C9606_88349	hsa_circ_0071331	hsa_circ_0071331	0.261	0.433	0	0.584	0.377	0.448	10	18	0	21	13	16	0.231	0.47	9.333	16.667
C9606_78529	hsa_circ_0089616	hsa_circ_0089616	0.993	0.721	0.899	1.001	0.522	0.896	38	30	34	36	18	32	0.871	0.806	34	28.667
G9606_584	55238	SLC38A7	9.45	9.82	10.11	9.55	9.6	9.31	593	627	627	596	570	573	9.793333333	9.486666667	615.6666667	579.6666667
C9606_91458	hsa_circ_0000733	hsa_circ_0000733	4.022	4.135	3.964	3.643	4.148	3.221	154	172	150	131	143	115	4.04	3.671	158.667	129.667
G9606_9823	9577	BABAM2	41.89	42.33	40.48	44.26	42.26	41.02	1066	1115	1041	1136	1066	1056	41.56666667	42.51333333	1074	1086
C9606_120264	hsa_circ_0060012	hsa_circ_0060012	0	0.313	0.634	0.528	0.696	0.476	0	13	24	19	24	17	0.316	0.567	12.333	20
G9606_20120	107984648	LOC107984648	0.68	0.79	0.77	1.15	1.5	1.06	16	19.31	18.2	27	34.6	25	0.746666667	1.236666667	17.83666667	28.86666667
C9606_115994	hsa_circ_0005320	hsa_circ_0005320	0	0.288	0	0.362	0	0.28	0	12	0	13	0	10	0.096	0.214	4	7.667
C9606_20077	hsa_circ_0074486	hsa_circ_0074486	2.089	2.043	1.189	2.948	2.378	2.633	80	85	45	106	82	94	1.774	2.653	70	94
G9606_4058	220064	LTO1	9.37	9.39	9.58	7.52	8.75	7.98	351	355	360	270	317	289	9.446666667	8.083333333	355.3333333	292
C9606_96826	hsa_circ_0110535	hsa_circ_0110535	0.731	0.433	0.476	0.834	0.58	0.336	28	18	18	30	20	12	0.547	0.583	21.333	20.667
C9606_5091	hsa_circ_0095908	hsa_circ_0095908	0	0.361	0	0	0	0	0	15	0	0	0	0	0.12	0	5	0
G9606_5769	7741	ZSCAN26	4.25	4.36	4.58	4	3.72	3.73	158	171	174	153	137	142	4.396666667	3.816666667	167.6666667	144
G9606_22328	729991	BORCS8	4.55	4.06	4.62	4.58	3.81	3.59	93.8	86.15	95	93.82	76.63	73.6	4.41	3.993333333	91.65	81.35
G9606_23332	7919	DDX39B	101.9	101.52	99.76	70.67	70.43	72.82	3189	3272	3122	2197	2155	2272	101.06	71.30666667	3194.333333	2208
C9606_89652	hsa_circ_0067108	hsa_circ_0067108	0	0	0.317	0	0	0	0	0	12	0	0	0	0.106	0	4	0
C9606_82931	hsa_circ_0033399	hsa_circ_0033399	9.455	8.942	8.853	6.369	6.613	6.162	362	372	335	229	228	220	9.083	6.381	356.333	225.667
C9606_13184	hsa_circ_0052146	hsa_circ_0052146	44.715	43.654	41.966	40.216	41.128	39.215	1712	1816	1588	1446	1418	1400	43.445	40.186	1705.333	1421.333
C9606_58325	hsa_circ_0091416	hsa_circ_0091416	0	0.24	0	0	0.319	0	0	10	0	0	11	0	0.08	0.106	3.333	3.667
C9606_28709	hsa_circ_0088141	hsa_circ_0088141	0.34	0.288	0	0	0	0	13	12	0	0	0	0	0.209	0	8.333	0
C9606_27064	hsa_circ_0120972	hsa_circ_0120972	1.463	1.947	1.136	2.142	1.798	2.241	56	81	43	77	62	80	1.515	2.06	60	73
C9606_46775	hsa_circ_0092539	hsa_circ_0092539	0	0.264	0	0.306	0	0	0	11	0	11	0	0	0.088	0.102	3.667	3.667
C9606_8502	hsa_circ_0048180	hsa_circ_0048180	0.627	0.457	0.74	0.64	0.29	0.672	24	19	28	23	10	24	0.608	0.534	23.667	19
G9606_7530	284904	SEC14L4	0.59	0.39	0.53	0.17	0.33	0.49	27	17	27	8	16	22	0.503333333	0.33	23.66666667	15.33333333
C9606_11540	hsa_circ_0063382	hsa_circ_0063382	39.465	39.712	37.209	39.799	37.705	35.993	1511	1652	1408	1431	1300	1285	38.795	37.832	1523.667	1338.667
C9606_104005	hsa_circ_0036449	hsa_circ_0036449	0.548	0.409	0.449	0.334	0.319	0	21	17	17	12	11	0	0.469	0.218	18.333	7.667
C9606_17090	hsa_circ_0067231	hsa_circ_0067231	18.283	19.832	17.336	18.551	18.475	19.635	700	825	656	667	637	701	18.484	18.887	727	668.333
C9606_34534	hsa_circ_0042111	hsa_circ_0042111	0	0.264	0	0	0	0	0	11	0	0	0	0	0.088	0	3.667	0
G9606_13107	643418	LIPN	0.01	0.01	0.01	0.01	0.07	0.07	1	1	1	1	5	4	0.01	0.05	1	3.333333333
C9606_31904	hsa_circ_0085829	hsa_circ_0085829	0.418	0.481	0.529	0.751	0.696	0.588	16	20	20	27	24	21	0.476	0.678	18.667	24
C9606_56583	hsa_circ_0102324	hsa_circ_0102324	8.097	9.231	7.32	11.403	11.834	13.641	310	384	277	410	408	487	8.216	12.293	323.667	435
C9606_72554	hsa_circ_0087434	hsa_circ_0087434	0.993	0.817	0.687	0.501	0.58	0.84	38	34	26	18	20	30	0.832	0.64	32.667	22.667
C9606_32643	hsa_circ_0007265	hsa_circ_0007265	0.287	0.264	0	0	0	0	11	11	0	0	0	0	0.184	0	7.333	0
G9606_1052	23567	ZNF346	6.38	6.77	7.06	5.72	5.74	5.36	337	349	361	291	275	282	6.736666667	5.606666667	349	282.6666667
C9606_32800	hsa_circ_0128396	hsa_circ_0128396	0.993	1.154	1.057	1.446	2.088	1.905	38	48	40	52	72	68	1.068	1.813	42	64
C9606_137047	hsa_circ_0086968	hsa_circ_0086968	0.261	0	0.423	0.556	0.29	0	10	0	16	20	10	0	0.228	0.282	8.667	10
C9606_94452	hsa_circ_0113785	hsa_circ_0113785	0.679	0.697	0.555	0.584	0.638	0.672	26	29	21	21	22	24	0.644	0.631	25.333	22.333
C9606_130993	hsa_circ_0017584	hsa_circ_0017584	0.993	0.769	0.846	0.667	0.725	0.812	38	32	32	24	25	29	0.869	0.735	34	26
C9606_78125	hsa_circ_0100003	hsa_circ_0100003	0.418	0.288	0.264	0.445	0.522	0.896	16	12	10	16	18	32	0.323	0.621	12.667	22
C9606_89301	hsa_circ_0043333	hsa_circ_0043333	0.313	0.24	0	0.334	0	0	12	10	0	12	0	0	0.184	0.111	7.333	4
C9606_46002	hsa_circ_0042233	hsa_circ_0042233	0.836	0.962	0.951	0.834	1.537	1.541	32	40	36	30	53	55	0.916	1.304	36	46
G9606_7411	148281	SYT6	0.09	0.06	0.06	0	0.03	0.01	6	4	4	0	2	1	0.07	0.013333333	4.666666667	1
C9606_85656	hsa_circ_0076248	hsa_circ_0076248	0	0.24	0	0.278	0	0	0	10	0	10	0	0	0.08	0.093	3.333	3.333
C9606_92451	hsa_circ_0040168	hsa_circ_0040168	0	0	0	0	0.348	0	0	0	0	0	12	0	0	0.116	0	4
C9606_63546	hsa_circ_0088935	hsa_circ_0088935	0.287	0	0	0	0	0	11	0	0	0	0	0	0.096	0	3.667	0
C9606_117608	hsa_circ_0009637	hsa_circ_0009637	0.444	0.577	0.529	0.445	0.522	0	17	24	20	16	18	0	0.517	0.322	20.333	11.333
C9606_31271	hsa_circ_0108539	hsa_circ_0108539	0	0	0	0.306	0	0	0	0	0	11	0	0	0	0.102	0	3.667
C9606_109268	hsa_circ_0084694	hsa_circ_0084694	0	0	0	0	0.435	0.364	0	0	0	0	15	13	0	0.266	0	9.333
C9606_55787	hsa_circ_0118843	hsa_circ_0118843	0	0.288	0.291	0.528	0.493	0.392	0	12	11	19	17	14	0.193	0.471	7.667	16.667
C9606_118400	hsa_circ_0138239	hsa_circ_0138239	0	0.385	0.264	0	0	0	0	16	10	0	0	0	0.216	0	8.667	0
C9606_129045	hsa_circ_0060778	hsa_circ_0060778	1.463	1.659	0.925	1.78	1.537	1.176	56	69	35	64	53	42	1.349	1.498	53.333	53
C9606_86488	hsa_circ_0059695	hsa_circ_0059695	4.806	5.914	5.84	6.981	6.787	6.386	184	246	221	251	234	228	5.52	6.718	217	237.667
C9606_74690	hsa_circ_0036292	hsa_circ_0036292	2.533	2.909	2.141	1.836	1.972	1.989	97	121	81	66	68	71	2.528	1.932	99.667	68.333
C9606_137952	hsa_circ_0038751	hsa_circ_0038751	0.261	0	0	0	0	0	10	0	0	0	0	0	0.087	0	3.333	0
C9606_9499	hsa_circ_0077689	hsa_circ_0077689	5.824	4.591	4.995	3.866	4.38	4.426	223	191	189	139	151	158	5.137	4.224	201	149.333
C9606_112919	hsa_circ_0071718	hsa_circ_0071718	11.048	9.76	11.575	10.791	9.948	10.168	423	406	438	388	343	363	10.794	10.302	422.333	364.667
C9606_40147	hsa_circ_0073049	hsa_circ_0073049	1.541	1.106	0.899	1.168	1.015	1.288	59	46	34	42	35	46	1.182	1.157	46.333	41
G9606_3464	1411	CRYBA1	0	0.09	0	0	0	0	0	1	0	0	0	0	0.03	0	0.333333333	0
G9606_6083	10483	SEC23B	52.42	54.18	51.3	50.17	50.01	48.26	2665	2816	2613	2532	2476	2454	52.63333333	49.48	2698	2487.333333
C9606_19212	hsa_circ_0107724	hsa_circ_0107724	0.757	0.529	0.449	0.334	0.58	0.336	29	22	17	12	20	12	0.578	0.417	22.667	14.667
C9606_22963	hsa_circ_0074013	hsa_circ_0074013	0.287	0	0	0	0	0	11	0	0	0	0	0	0.096	0	3.667	0
C9606_125107	hsa_circ_0083210	hsa_circ_0083210	0.444	0.433	0.502	0.445	0.435	0.392	17	18	19	16	15	14	0.46	0.424	18	15
C9606_36589	hsa_circ_0119126	hsa_circ_0119126	0.993	0.769	0.793	0.584	0.696	0.336	38	32	30	21	24	12	0.852	0.539	33.333	19
C9606_137861	hsa_circ_0085459	hsa_circ_0085459	0	0.313	0	0	0	0	0	13	0	0	0	0	0.104	0	4.333	0
C9606_78329	hsa_circ_0095174	hsa_circ_0095174	0	0	0	0.278	0	0.392	0	0	0	10	0	14	0	0.223	0	8
G9606_9569	55589	BMP2K	2.85	2.53	2.32	1.67	1.97	1.77	268.75	254.01	204.42	142.14	176.66	152.5	2.566666667	1.803333333	242.3933333	157.1
G9606_31827	1519	CTSO	2.08	2.51	2.11	3.63	3.8	3.7	93	115	94	161	165	164	2.233333333	3.71	100.6666667	163.3333333
G9606_23304	221908	PPP1R35	8.43	6.59	7.36	6.25	6.62	4.66	98	80	92	77	76	58	7.46	5.843333333	90	70.33333333
C9606_45783	hsa_circ_0107157	hsa_circ_0107157	2.925	2.933	3.435	2.281	2.523	1.737	112	122	130	82	87	62	3.098	2.18	121.333	77
G9606_16732	10296	MAEA	22.28	23.21	22.02	19.4	18.42	18	739	789	729	630	589	584	22.50333333	18.60666667	752.3333333	601
G9606_14938	92609	TIMM50	36.03	34.94	35.43	19.24	19.18	17.58	1017.32	957.36	986.46	621.46	660.29	586.53	35.46666667	18.66666667	987.0466667	622.76
C9606_32108	hsa_circ_0023894	hsa_circ_0023894	6.869	6.827	5.444	9.345	9.919	8.375	263	284	206	336	342	299	6.38	9.213	251	325.667
C9606_133511	hsa_circ_0015630	hsa_circ_0015630	0	0	0	0.306	0	0	0	0	0	11	0	0	0	0.102	0	3.667
C9606_131347	hsa_circ_0121937	hsa_circ_0121937	1.123	0.889	0.502	1.252	0.957	1.204	43	37	19	45	33	43	0.838	1.138	33	40.333
C9606_26613	hsa_circ_0073775	hsa_circ_0073775	4.466	4.303	3.858	7.37	8.353	8.487	171	179	146	265	288	303	4.209	8.07	165.333	285.333
C9606_56055	hsa_circ_0009151	hsa_circ_0009151	0.444	0.553	0.291	0.584	0.667	0.392	17	23	11	21	23	14	0.429	0.548	17	19.333
C9606_129305	hsa_circ_0032992	hsa_circ_0032992	0.418	0.577	0.529	0.417	0	0.364	16	24	20	15	0	13	0.508	0.26	20	9.333
C9606_127634	hsa_circ_0086704	hsa_circ_0086704	0	0.264	0	0	0	0	0	11	0	0	0	0	0.088	0	3.667	0
C9606_81081	hsa_circ_0110082	hsa_circ_0110082	15.619	15.385	14.191	9.261	8.701	10.168	598	640	537	333	300	363	15.065	9.377	591.667	332
G9606_29406	654231	OCM	0.25	0	0.13	0	0.13	0	2	0	1	0	1	0	0.126666667	0.043333333	1	0.333333333
G9606_8534	256643	BCLAF3	3.01	3.02	3.2	4.29	4.44	4.67	280	268	269	360	387	430	3.076666667	4.466666667	272.3333333	392.3333333
C9606_66617	hsa_circ_0115412	hsa_circ_0115412	0.418	0.409	0	0.389	0.551	0.616	16	17	0	14	19	22	0.276	0.519	11	18.333
C9606_8054	hsa_circ_0032741	hsa_circ_0032741	2.351	2.476	2.141	2.42	2.117	2.577	90	103	81	87	73	92	2.323	2.371	91.333	84
C9606_83183	hsa_circ_0001325	hsa_circ_0001325	0.261	0.264	0	0	0.348	0	10	11	0	0	12	0	0.175	0.116	7	4
C9606_69946	hsa_circ_0027488	hsa_circ_0027488	1.175	1.178	1.295	0	0.696	0.476	45	49	49	0	24	17	1.216	0.391	47.667	13.667
C9606_104675	hsa_circ_0071706	hsa_circ_0071706	0.627	0.529	0.502	0.64	0.812	0.616	24	22	19	23	28	22	0.553	0.689	21.667	24.333
C9606_125204	hsa_circ_0045805	hsa_circ_0045805	0.287	0.385	0.37	0	0	0	11	16	14	0	0	0	0.347	0	13.667	0
G9606_14566	400745	SH2D5	0.29	0.17	0.11	0.17	0.2	0.17	15	11	7	9	10	9	0.19	0.18	11	9.333333333
C9606_133729	hsa_circ_0028318	hsa_circ_0028318	0	0	0	0	0.348	0	0	0	0	0	12	0	0	0.116	0	4
C9606_17672	hsa_circ_0102681	hsa_circ_0102681	0.993	1.058	0.714	0.862	0.841	0.952	38	44	27	31	29	34	0.922	0.885	36.333	31.333
C9606_124091	hsa_circ_0041905	hsa_circ_0041905	0.601	0.313	0.476	0.334	0	0.28	23	13	18	12	0	10	0.463	0.205	18	7.333
C9606_120790	hsa_circ_0133113	hsa_circ_0133113	1.306	1.106	1.586	1.001	1.247	1.008	50	46	60	36	43	36	1.333	1.085	52	38.333
G9606_28264	8660	IRS2	6.52	6.59	6.37	11.19	11.62	11.33	717	741	699	1220	1241	1235	6.493333333	11.38	719	1232
C9606_79972	hsa_circ_0111893	hsa_circ_0111893	0	0.24	0.291	0.306	0.348	0.364	0	10	11	11	12	13	0.177	0.339	7	12
G9606_8795	27127	SMC1B	0.28	0.4	0.37	0.1	0.09	0.13	15	24	20	6	5	7	0.35	0.106666667	19.66666667	6
C9606_87691	hsa_circ_0032731	hsa_circ_0032731	0.627	0.793	0.449	0.807	0.493	0.868	24	33	17	29	17	31	0.623	0.723	24.667	25.667
C9606_52769	hsa_circ_0048832	hsa_circ_0048832	0.418	0.817	0.687	0.779	0.406	0.56	16	34	26	28	14	20	0.641	0.582	25.333	20.667
G9606_2750	283417	DPY19L2	0.08	0.11	0.06	0.2	0.16	0.08	9	8	7.02	12	9	10	0.083333333	0.146666667	8.006666667	10.33333333
G9606_35942	283212	KLHL35	1.04	1.02	1.05	1.23	1.4	0.88	30	30	30	35	39	25	1.036666667	1.17	30	33
C9606_93788	hsa_circ_0079715	hsa_circ_0079715	0.366	0	0.264	0.89	1.16	0.868	14	0	10	32	40	31	0.21	0.973	8	34.333
G9606_4545	8031	NCOA4	248.8	250.63	237.25	245.05	241.66	242.65	13552	13990	12902	13238	12797	13104	245.56	243.12	13481.33333	13046.33333
C9606_131644	hsa_circ_0123952	hsa_circ_0123952	0.914	1.322	0.687	0.723	0.841	0.868	35	55	26	26	29	31	0.974	0.811	38.667	28.667
C9606_36842	hsa_circ_0090167	hsa_circ_0090167	0.261	0.288	0.344	0	0	0	10	12	13	0	0	0	0.298	0	11.667	0
G9606_32396	10365	KLF2	6.66	6.54	7.19	18.58	17.61	17.03	283	285	305	783	727	718	6.796666667	17.74	291	742.6666667
C9606_55912	hsa_circ_0119267	hsa_circ_0119267	0	0.457	0.608	0.362	0.522	0	0	19	23	13	18	0	0.355	0.295	14	10.333
C9606_46230	hsa_circ_0107030	hsa_circ_0107030	0	0.288	0.264	0.278	0	0.28	0	12	10	10	0	10	0.184	0.186	7.333	6.667
C9606_66757	hsa_circ_0043729	hsa_circ_0043729	1.724	1.322	1.533	0.695	1.044	1.401	66	55	58	25	36	50	1.526	1.047	59.667	37
C9606_131278	hsa_circ_0109656	hsa_circ_0109656	0	0.288	0	0.334	0.29	0	0	12	0	12	10	0	0.096	0.208	4	7.333
C9606_58146	hsa_circ_0054983	hsa_circ_0054983	1.045	0.745	0.951	0.946	1.073	0.812	40	31	36	34	37	29	0.914	0.944	35.667	33.333
C9606_54877	hsa_circ_0033623	hsa_circ_0033623	0	0	0	0.389	0	0	0	0	0	14	0	0	0	0.13	0	4.667
G9606_19437	733	C8G	0.22	0.11	0.14	0.17	0	0.22	4	2	2	3	0	3	0.156666667	0.13	2.666666667	2
C9606_6868	hsa_circ_0093191	hsa_circ_0093191	0.287	0.433	0.423	0	0.29	0	11	18	16	0	10	0	0.381	0.097	15	3.333
C9606_68904	hsa_circ_0132149	hsa_circ_0132149	0	0	0	0	0	0.336	0	0	0	0	0	12	0	0.112	0	4
C9606_61286	hsa_circ_0056611	hsa_circ_0056611	1.672	2.019	1.533	1.168	1.218	1.569	64	84	58	42	42	56	1.741	1.318	68.667	46.667
C9606_52213	hsa_circ_0079370	hsa_circ_0079370	0.287	0.313	0.396	0.306	0.29	0.392	11	13	15	11	10	14	0.332	0.329	13	11.667
G9606_6063	55703	POLR3B	6.55	7.64	7.05	6.27	6.32	6.64	435	519	467	413	409	440	7.08	6.41	473.6666667	420.6666667
C9606_5532	hsa_circ_0003612	hsa_circ_0003612	0.366	0.337	0	0	0.406	0.28	14	14	0	0	14	10	0.234	0.229	9.333	8
G9606_34088	338324	S100A7A	0.06	0.03	0.05	0	0	0	4	2	3	0	0	0	0.046666667	0	3	0
C9606_80991	hsa_circ_0016890	hsa_circ_0016890	1.724	2.115	2.405	3.004	2.146	2.717	66	88	91	108	74	97	2.081	2.622	81.667	93
C9606_98124	hsa_circ_0014133	hsa_circ_0014133	1.541	1.755	1.374	1.669	1.798	1.877	59	73	52	60	62	67	1.557	1.781	61.333	63
C9606_27627	hsa_circ_0011978	hsa_circ_0011978	23.794	22.116	24.181	17.772	18.708	17.899	911	920	915	639	645	639	23.364	18.126	915.333	641
C9606_74524	hsa_circ_0013312	hsa_circ_0013312	0.261	0.24	0	0.501	0.29	0.336	10	10	0	18	10	12	0.167	0.376	6.667	13.333
C9606_37585	hsa_circ_0047528	hsa_circ_0047528	0	0	0	0	0.435	0	0	0	0	0	15	0	0	0.145	0	5
C9606_72090	hsa_circ_0137830	hsa_circ_0137830	0.313	0.601	0.264	0	0	0	12	25	10	0	0	0	0.393	0	15.667	0
C9606_29743	hsa_circ_0081452	hsa_circ_0081452	0.392	0.433	0.687	0.473	0.406	0.98	15	18	26	17	14	35	0.504	0.62	19.667	22
C9606_28958	hsa_circ_0114921	hsa_circ_0114921	1.567	1.803	1.348	1.446	1.972	1.485	60	75	51	52	68	53	1.573	1.634	62	57.667
G9606_4628	169792	GLIS3	0.96	0.96	0.85	0.82	0.71	0.65	103	109	96	89	71	71	0.923333333	0.726666667	102.6666667	77
C9606_74038	hsa_circ_0006244	hsa_circ_0006244	0.34	0.601	0.396	0.501	0	0.448	13	25	15	18	0	16	0.446	0.316	17.667	11.333
C9606_25468	hsa_circ_0076784	hsa_circ_0076784	0.418	0.361	0.502	0.389	0.551	0.7	16	15	19	14	19	25	0.427	0.547	16.667	19.333
C9606_106333	hsa_circ_0120760	hsa_circ_0120760	0.653	0.337	0.423	0.278	0.58	0.672	25	14	16	10	20	24	0.471	0.51	18.333	18
G9606_12659	35	ACADS	2.04	1.69	1.88	2.1	2.1	2.62	59	50	54	60	59	75	1.87	2.273333333	54.33333333	64.66666667
C9606_54330	hsa_circ_0127225	hsa_circ_0127225	0	0.264	0	0	0	0	0	11	0	0	0	0	0.088	0	3.667	0
G9606_5315	140738	TMEM37	0.32	0.32	0.28	0.29	0.25	0.12	8	8	7	7	6	3	0.306666667	0.22	7.666666667	5.333333333
G9606_2582	84937	ZNRF1	12.95	13.92	13.63	16.52	16.92	16.79	922	1013	969	1166	1153	1167	13.5	16.74333333	968	1162
C9606_72130	hsa_circ_0091827	hsa_circ_0091827	2.769	2.38	2.986	1.863	2.204	2.213	106	99	113	67	76	79	2.712	2.093	106	74
C9606_5976	hsa_circ_0024635	hsa_circ_0024635	0.261	0	0	0	0	0.28	10	0	0	0	0	10	0.087	0.093	3.333	3.333
C9606_91522	hsa_circ_0018581	hsa_circ_0018581	4.414	4.423	3.462	3.616	2.61	2.969	169	184	131	130	90	106	4.1	3.065	161.333	108.667
C9606_45557	hsa_circ_0051890	hsa_circ_0051890	19.589	19.279	21.67	20.915	21.144	20.336	750	802	820	752	729	726	20.179	20.798	790.667	735.667
C9606_96538	hsa_circ_0126220	hsa_circ_0126220	0	0.24	0.264	0	0	0.28	0	10	10	0	0	10	0.168	0.093	6.667	3.333
G9606_500	27148	STK36	5.92	5.61	5.5	6.01	5.98	6.66	426	412	392	431	418	472	5.676666667	6.216666667	410	440.3333333
C9606_6487	hsa_circ_0063035	hsa_circ_0063035	0.366	0.24	0	0	0	0	14	10	0	0	0	0	0.202	0	8	0
C9606_44152	hsa_circ_0069517	hsa_circ_0069517	0.47	0.24	0.264	0	0	0.364	18	10	10	0	0	13	0.325	0.121	12.667	4.333
C9606_90715	hsa_circ_0078197	hsa_circ_0078197	0	0	0	0.389	0.29	0.56	0	0	0	14	10	20	0	0.413	0	14.667
C9606_136229	hsa_circ_0096490	hsa_circ_0096490	0.888	1.25	0.899	0.612	0.986	1.232	34	52	34	22	34	44	1.012	0.943	40	33.333
C9606_55146	hsa_circ_0063915	hsa_circ_0063915	1.959	1.587	1.453	2.086	2.001	1.821	75	66	55	75	69	65	1.666	1.969	65.333	69.667
C9606_109087	hsa_circ_0004116	hsa_circ_0004116	1.149	1.298	1.268	1.001	0.754	1.176	44	54	48	36	26	42	1.238	0.977	48.667	34.667
C9606_86919	hsa_circ_0048569	hsa_circ_0048569	22.201	20.769	21.855	23.807	23.319	24.817	850	864	827	856	804	886	21.608	23.981	847	848.667
C9606_39909	hsa_circ_0075225	hsa_circ_0075225	0.836	1.226	1.004	0.528	0.696	0.42	32	51	38	19	24	15	1.022	0.548	40.333	19.333
G9606_29072	116064	LRRC58	18.48	17.85	16.99	12.07	12.48	13.82	2234.19	2209.54	2051.71	1446.7	1465.51	1656.69	17.77333333	12.79	2165.146667	1522.966667
C9606_23347	hsa_circ_0089135	hsa_circ_0089135	0.261	0.337	0.264	0.334	0	0	10	14	10	12	0	0	0.287	0.111	11.333	4
C9606_70061	hsa_circ_0010486	hsa_circ_0010486	0.392	0.649	0.581	0.918	0.928	1.232	15	27	22	33	32	44	0.541	1.026	21.333	36.333
C9606_68300	hsa_circ_0001848	hsa_circ_0001848	0.81	1.01	0.846	0.834	0.435	0.448	31	42	32	30	15	16	0.889	0.572	35	20.333
C9606_53670	hsa_circ_0060744	hsa_circ_0060744	0.496	0.409	0.37	0	0	0	19	17	14	0	0	0	0.425	0	16.667	0
C9606_41307	hsa_circ_0019809	hsa_circ_0019809	2.089	1.971	2.537	1.891	1.798	2.073	80	82	96	68	62	74	2.199	1.921	86	68
C9606_9366	hsa_circ_0119112	hsa_circ_0119112	0.34	0.457	0.291	0	0	0	13	19	11	0	0	0	0.363	0	14.333	0
G9606_18361	54664	TMEM106B	12.28	12.66	11.83	20.82	21.29	22.9	1217	1285	1172	2046	2052	2251	12.25666667	21.67	1224.666667	2116.333333
G9606_7447	146754	DNAH2	4.33	4.32	3.96	5.17	6.16	6.09	856	869	768	1005	1163	1171	4.203333333	5.806666667	831	1113
C9606_97564	hsa_circ_0133871	hsa_circ_0133871	5.511	4.88	4.81	6.591	6.178	5.686	211	203	182	237	213	203	5.067	6.152	198.667	217.667
C9606_54783	hsa_circ_0094461	hsa_circ_0094461	1.201	0.962	1.11	0.612	0.348	0.84	46	40	42	22	12	30	1.091	0.6	42.667	21.333
C9606_24951	hsa_circ_0007946	hsa_circ_0007946	2.795	2.764	2.008	2.002	2.117	2.185	107	115	76	72	73	78	2.522	2.101	99.333	74.333
G9606_20459	4043	LRPAP1	9.44	9.19	9.18	10.49	10.47	9.88	1184	1236	1230	1330	1263	1243	9.27	10.28	1216.666667	1278.666667
G9606_16861	9522	SCAMP1	14.33	13.49	12.85	16.08	16.95	16.89	1402	1351	1257	1561	1610	1638	13.55666667	16.64	1336.666667	1603
G9606_19579	100528062	ARMCX5-GPRASP2	0.03	0.05	0.03	0	0.01	0.05	2	3	2.05	0	1.02	4.05	0.036666667	0.02	2.35	1.69
C9606_111699	hsa_circ_0085484	hsa_circ_0085484	0.261	0	0	0.584	0.493	0.336	10	0	0	21	17	12	0.087	0.471	3.333	16.667
C9606_11200	hsa_circ_0063694	hsa_circ_0063694	0.522	0.577	0.714	0.528	0	0.364	20	24	27	19	0	13	0.604	0.297	23.667	10.667
G9606_15456	2745	GLRX	53.46	50.94	52.43	108.99	101.47	104.31	831	827	809	1697	1559	1643	52.27666667	104.9233333	822.3333333	1633
G9606_485	102724993	LOC102724993	14.82	14.11	12.91	12.14	14.12	11.64	402.23	426.31	379.44	323.57	373.12	327.89	13.94666667	12.63333333	402.66	341.5266667
C9606_137979	hsa_circ_0019433	hsa_circ_0019433	0.366	0.361	0.37	0.306	0.377	0	14	15	14	11	13	0	0.366	0.228	14.333	8
C9606_90071	hsa_circ_0008237	hsa_circ_0008237	0.47	0.264	0.344	0	0	0.28	18	11	13	0	0	10	0.359	0.093	14	3.333
C9606_28980	hsa_circ_0135962	hsa_circ_0135962	0.261	0.337	0.264	0.584	0.435	0.308	10	14	10	21	15	11	0.287	0.442	11.333	15.667
C9606_9352	hsa_circ_0039689	hsa_circ_0039689	0.392	0	0	0	0.29	0	15	0	0	0	10	0	0.131	0.097	5	3.333
G9606_35632	166012	CHST13	0	0	0.11	0.04	0	0	0	0	3	1	0	0	0.036666667	0.013333333	1	0.333333333
C9606_135056	hsa_circ_0091508	hsa_circ_0091508	0.548	0.697	0.291	0.584	0.406	0.504	21	29	11	21	14	18	0.512	0.498	20.333	17.667
C9606_92291	hsa_circ_0114812	hsa_circ_0114812	0.418	0.313	0.37	0.362	0.348	0.392	16	13	14	13	12	14	0.367	0.367	14.333	13
G9606_28370	2981	GUCA2B	0	0.13	0	0	0	0.14	0	1	0	0	0	1	0.043333333	0.046666667	0.333333333	0.333333333
C9606_129063	hsa_circ_0008191	hsa_circ_0008191	0	0	0	0	0	0.308	0	0	0	0	0	11	0	0.103	0	3.667
C9606_128482	hsa_circ_0015289	hsa_circ_0015289	3.839	3.774	4.175	6.814	6.323	6.218	147	157	158	245	218	222	3.929	6.452	154	228.333
C9606_74122	hsa_circ_0030310	hsa_circ_0030310	0	0.288	0	0	0.29	0	0	12	0	0	10	0	0.096	0.097	4	3.333
C9606_35949	hsa_circ_0103205	hsa_circ_0103205	0.392	0	0.396	0	0	0.308	15	0	15	0	0	11	0.263	0.103	10	3.667
C9606_19980	hsa_circ_0124980	hsa_circ_0124980	1.228	0.938	1.348	1.057	0.986	0.98	47	39	51	38	34	35	1.171	1.008	45.667	35.667
G9606_7454	7220	TRPC1	1.26	1.23	1.05	1.63	1.84	1.96	92	96	77.81	104	126.88	142	1.18	1.81	88.60333333	124.2933333
C9606_29669	hsa_circ_0003561	hsa_circ_0003561	0.34	0	0	0	0	0	13	0	0	0	0	0	0.113	0	4.333	0
C9606_39534	hsa_circ_0088561	hsa_circ_0088561	0.496	0.481	0.476	0.278	0	0	19	20	18	10	0	0	0.484	0.093	19	3.333
C9606_116899	hsa_circ_0017970	hsa_circ_0017970	0.444	0.649	0.581	0.473	0.58	0.616	17	27	22	17	20	22	0.558	0.556	22	19.667
C9606_62452	hsa_circ_0134661	hsa_circ_0134661	0.993	1.442	1.533	1.335	1.392	1.569	38	60	58	48	48	56	1.323	1.432	52	50.667
C9606_92989	hsa_circ_0102330	hsa_circ_0102330	2.507	3.149	2.537	2.336	2.146	1.821	96	131	96	84	74	65	2.731	2.101	107.667	74.333
C9606_66974	hsa_circ_0137002	hsa_circ_0137002	0.888	1.082	1.031	0.973	1.015	1.961	34	45	39	35	35	70	1	1.316	39.333	46.667
C9606_79770	hsa_circ_0124029	hsa_circ_0124029	0	0.24	0.37	0	0	0	0	10	14	0	0	0	0.203	0	8	0
C9606_53136	hsa_circ_0038599	hsa_circ_0038599	3.343	3.582	3.356	2.364	2.668	2.885	128	149	127	85	92	103	3.427	2.639	134.667	93.333
G9606_8920	54811	ZNF562	6.06	5.4	5.93	5.37	5.96	6.51	488.56	496.39	508.21	459.96	469.56	534.53	5.796666667	5.946666667	497.72	488.0166667
G9606_2146	6164	RPL34	756.35	699.56	728.9	759.92	680.56	685.74	5311	5153	5086	5319	4700	4823	728.27	708.74	5183.333333	4947.333333
G9606_14724	339366	ADAMTSL5	2.4	2.51	2.54	2.44	2.54	2.63	95	100	100	94	96	102	2.483333333	2.536666667	98.33333333	97.33333333
C9606_78202	hsa_circ_0052169	hsa_circ_0052169	0.627	0.721	1.136	0.528	0.754	0.532	24	30	43	19	26	19	0.828	0.605	32.333	21.333
G9606_10988	23492	CBX7	9.06	8.84	9.1	9.48	10.48	10.87	547	542	546	581	625	659	9	10.27666667	545	621.6666667
G9606_8683	441250	TYW1B	0.54	0.7	0.63	0.53	0.39	0.47	21.1	31.19	24.11	21.06	15.28	18.98	0.623333333	0.463333333	25.46666667	18.44
C9606_66599	hsa_circ_0074360	hsa_circ_0074360	1.28	1.394	0.899	0.779	0.986	0.896	49	58	34	28	34	32	1.191	0.887	47	31.333
C9606_104729	hsa_circ_0006943	hsa_circ_0006943	0.757	0.986	0.555	1.14	0.899	0.84	29	41	21	41	31	30	0.766	0.96	30.333	34
G9606_14874	646174	C16orf90	0	0	0	0.06	0	0	0	0	0	1	0	0	0	0.02	0	0.333333333
C9606_50691	hsa_circ_0043513	hsa_circ_0043513	0.313	0	0	0.501	0	0	12	0	0	18	0	0	0.104	0.167	4	6
C9606_73436	hsa_circ_0091465	hsa_circ_0091465	2.899	2.885	2.008	2.197	3.364	3.193	111	120	76	79	116	114	2.597	2.918	102.333	103
G9606_27	55471	NDUFAF7	9.64	9.29	9.13	9.04	8.98	8.49	309	307.71	275.79	275.51	278.27	268.64	9.353333333	8.836666667	297.5	274.14
G9606_35688	105374103	LOC105374103	0.33	0.45	0.47	0.44	0.46	0.66	25.81	35.25	36.61	33.96	34.57	50.29	0.416666667	0.52	32.55666667	39.60666667
C9606_122264	hsa_circ_0038482	hsa_circ_0038482	16.925	16.058	17.865	15.297	15.111	12.941	648	668	676	550	521	462	16.949	14.45	664	511
C9606_8575	hsa_circ_0090779	hsa_circ_0090779	0.653	0.625	0.555	0.834	0.696	0.896	25	26	21	30	24	32	0.611	0.809	24	28.667
G9606_9938	118426	BORCS5	2.51	2.44	2.48	3.68	5.39	3.71	108	126	101	208	223	201	2.476666667	4.26	111.6666667	210.6666667
C9606_49654	hsa_circ_0022503	hsa_circ_0022503	1.306	1.418	1.136	1.391	1.595	1.316	50	59	43	50	55	47	1.287	1.434	50.667	50.667
C9606_45345	hsa_circ_0119355	hsa_circ_0119355	0	0	0	0	0.319	0	0	0	0	0	11	0	0	0.106	0	3.667
G9606_12728	197021	LCTL	0.39	0.46	0.32	0.01	0.05	0.08	11.04	13.5	9.27	0.21	2.03	2	0.39	0.046666667	11.27	1.413333333
C9606_27780	hsa_circ_0052262	hsa_circ_0052262	0.548	0.553	0.529	0.556	0.435	0.532	21	23	20	20	15	19	0.543	0.508	21.333	18
G9606_10848	165257	C1QL2	0	0	0	0.03	0	0	0	0	0	1	0	0	0	0.01	0	0.333333333
G9606_24556	5872	RAB13	46.53	46.91	52.98	39.76	37.56	37.58	787	826	898	677	617	637	48.80666667	38.3	837	643.6666667
G9606_33393	142827	ACSM6	0	0	0	0.08	0	0.04	0	0	0	2	0	1	0	0.04	0	1
C9606_43685	hsa_circ_0085568	hsa_circ_0085568	0	0.288	0	0	0	0	0	12	0	0	0	0	0.096	0	4	0
C9606_129660	hsa_circ_0125521	hsa_circ_0125521	1.071	1.755	0.951	1.585	1.276	1.316	41	73	36	57	44	47	1.259	1.392	50	49.333
G9606_4266	26005	C2CD3	13.1	12.87	12.81	11.77	13.52	13.45	1560	1602	1533	1439	1588	1653	12.92666667	12.91333333	1565	1560
C9606_97478	hsa_circ_0023892	hsa_circ_0023892	0	0.24	0	0.389	0.29	0	0	10	0	14	10	0	0.08	0.226	3.333	8
C9606_76550	hsa_circ_0023453	hsa_circ_0023453	0	0	0	0.334	0	0	0	0	0	12	0	0	0	0.111	0	4
C9606_54775	hsa_circ_0042250	hsa_circ_0042250	1.567	1.731	1.586	1.224	1.45	1.401	60	72	60	44	50	50	1.628	1.358	64	48
[truncated: 54,092 more rows]
