# Supplementary material for: Overexpression of LINC00551 promotes autophagy-dependent ferroptosis of lung adenocarcinoma via upregulating DDIT4 by sponging miR-4328
Source: PeerJ. 2022 Oct 12;10:e14180. doi: 10.7717/peerj.14180 (PMC9772902; doi:10.7717/peerj.14180)
Supplement: Supplemental Information 4 [file peerj-10-14180-s004.zip]

Archive with 3 entries (3 files):
- Fig1GH Fe2+.xls
- fig3C fe2+.xls
- fig4D fe2+.xls
