# Supplementary material for: Overexpression of LINC00551 promotes autophagy-dependent ferroptosis of lung adenocarcinoma via upregulating DDIT4 by sponging miR-4328
Source: PeerJ. 2022 Oct 12;10:e14180. doi: 10.7717/peerj.14180 (PMC9772902; doi:10.7717/peerj.14180)
Supplement: Supplemental Information 4 [file peerj-10-14180-s004.zip › Fig1GH Fe2+.xls]

## Sheet: Magellan Sheet 3
<>	1	2	3	4	5	6	7	8	9	10	11	12
A
B		0.129	0.13	0.127	0.126	0.032	0.037	0.035	0.034				DMSO
C		0.135	0.131	0.129	0.129	0.042	0.031	0.033	0.036
D		0.124	0.126	0.128	0.125	0.029	0.031	0.029	0.023
E		0.247	0.293	0.243	0.294	0.1	0.107	0.087	0.103				RSL3
F		0.264	0.284	0.235	0.275	0.127	0.099	0.085	0.09
G		0.256	0.29	0.242	0.289	0.103	0.121	0.103	0.109
H
		PC9		A549		PC9		A549
		Vector	LINC00551	Vector	LINC00551	Vector	LINC00551	Vector	LINC00551
