# Supplementary material for: Overexpression of LINC00551 promotes autophagy-dependent ferroptosis of lung adenocarcinoma via upregulating DDIT4 by sponging miR-4328
Source: PeerJ. 2022 Oct 12;10:e14180. doi: 10.7717/peerj.14180 (PMC9772902; doi:10.7717/peerj.14180)
Supplement: Supplemental Information 4 [file peerj-10-14180-s004.zip › fig3C fe2+.xls]

## Sheet: Magellan Sheet 3
<>	1	2	3	4	5	6	7	8	9	10	11	12
A
B		0.128	0.127	0.142	0.142	0.087	0.101	0.087	0.094				DMSO
C		0.146	0.13	0.142	0.138	0.095	0.098	0.082	0.091
D		0.141	0.135	0.148	0.14	0.095	0.097	0.082	0.089
E		0.231	0.284	0.215	0.212	0.147	0.161	0.131	0.142				RSL3
F		0.243	0.268	0.201	0.207	0.143	0.163	0.131	0.153
G		0.24	0.273	0.209	0.214	0.142	0.164	0.138	0.154
H
		shCtrl+Vector	shCtrl+LINC00551	shDDIT4+Vector	shDDIT4+LINC00551	shCtrl+Vector	shCtrl+LINC00551	shDDIT4+Vector	shDDIT4+LINC00551
		totle Iron				Fe3+
