# Supplementary material for: Overexpression of LINC00551 promotes autophagy-dependent ferroptosis of lung adenocarcinoma via upregulating DDIT4 by sponging miR-4328
Source: PeerJ. 2022 Oct 12;10:e14180. doi: 10.7717/peerj.14180 (PMC9772902; doi:10.7717/peerj.14180)
Supplement: Supplemental Information 4 [file peerj-10-14180-s004.zip › fig4D fe2+.xls]

## Sheet: Magellan Sheet 3
<>	1	2	3	4	5	6	7	8	9	10	11	12
A
B		0.13	0.156	0.129	0.144	0.044	0.072	0.042	0.055				DMSO
C	0.345	0.144	0.15	0.119	0.136	0.061	0.06	0.031	0.05
D	0.266	0.146	0.15	0.119	0.132	0.056	0.067	0.04	0.045
E	0.206	0.248	0.276	0.216	0.22	0.111	0.111	0.116	0.106				RSL3
F	0.17	0.24	0.28	0.216	0.223	0.11	0.129	0.12	0.116
G	0.107	0.239	0.281	0.23	0.215	0.098	0.118	0.126	0.111
H	0.044
	standard	shCtrl+Vector	shCtrl+LINC00551	shDDIT4+Vector	shDDIT4+LINC00551	shCtrl+Vector	shCtrl+LINC00551	shDDIT4+Vector	shDDIT4+LINC00551
		totle Iron				Fe3+
	0.345	0.266	0.206	0.17	0.107	0.044
	0.301	0.222	0.162	0.126	0.063	0
	2	1.6	1.2	0.8	0.4	0
standard curve
