# Supplementary material for: Overexpression of LINC00551 promotes autophagy-dependent ferroptosis of lung adenocarcinoma via upregulating DDIT4 by sponging miR-4328
Source: PeerJ. 2022 Oct 12;10:e14180. doi: 10.7717/peerj.14180 (PMC9772902; doi:10.7717/peerj.14180)
Supplement: Supplemental Information 5 [file peerj-10-14180-s005.zip]

Archive with 3 entries (3 files):
- Fig1I,J lipidROS.xlsx
- FIG3D LIPIDROS.xlsx
- Fig4E lipidROS.xlsx
