# Supplementary material for: Overexpression of LINC00551 promotes autophagy-dependent ferroptosis of lung adenocarcinoma via upregulating DDIT4 by sponging miR-4328
Source: PeerJ. 2022 Oct 12;10:e14180. doi: 10.7717/peerj.14180 (PMC9772902; doi:10.7717/peerj.14180)
Supplement: Supplemental Information 5 [file peerj-10-14180-s005.zip › Fig1I,J lipidROS.xlsx]

## Sheet: Sheet1
PC9	DMSO	Mean : FITC-A	2867	0.456601
		Mean : PE-Texas Red-A	3412
V	RSL3	Mean : FITC-A	3150	0.78987
		Mean : PE-Texas Red-A	838
OE	RSL3	Mean : FITC-A	14189	0.881304
		Mean : PE-Texas Red-A	1911
A549	DMSO	Mean : FITC-A	2061	0.393922
		Mean : PE-Texas Red-A	3171
V	RSL3	Mean : FITC-A	5450	0.771845
		Mean : PE-Texas Red-A	1611
OE	RSL3	Mean : FITC-A	9597	0.873248
		Mean : PE-Texas Red-A	1393
