# Supplementary material for: Overexpression of LINC00551 promotes autophagy-dependent ferroptosis of lung adenocarcinoma via upregulating DDIT4 by sponging miR-4328
Source: PeerJ. 2022 Oct 12;10:e14180. doi: 10.7717/peerj.14180 (PMC9772902; doi:10.7717/peerj.14180)
Supplement: Supplemental Information 5 [file peerj-10-14180-s005.zip › FIG3D LIPIDROS.xlsx]

## Sheet: Sheet1
		Name	Statistic	FITC/FITC+PE
DMSO	1	Mean : FITC-A	1529	0.320478
		Mean : PE-Texas Red	3242
	2	Mean : FITC-A	1422.32	0.327398
		Mean : PE-Texas Red	2922
	3	Mean : FITC-A	724.017	0.235451
		Mean : PE-Texas Red	2351
	4	Mean : FITC-A	1339.33	0.300816
		Mean : PE-Texas Red	3113
PC9	5	Mean : FITC-A	1966.98	0.405899
		Mean : PE-Texas Red	2879
	6	Mean : FITC-A	6299.19	0.700674
		Mean : PE-Texas Red	2691
	7	Mean : FITC-A	1228.9	0.322639
		Mean : PE-Texas Red	2580
	8	Mean : FITC-A	1462.36	0.331349
		Mean : PE-Texas Red	2951
