# Supplementary material for: Overexpression of LINC00551 promotes autophagy-dependent ferroptosis of lung adenocarcinoma via upregulating DDIT4 by sponging miR-4328
Source: PeerJ. 2022 Oct 12;10:e14180. doi: 10.7717/peerj.14180 (PMC9772902; doi:10.7717/peerj.14180)
Supplement: Supplemental Information 5 [file peerj-10-14180-s005.zip › Fig4E lipidROS.xlsx]

## Sheet: Sheet1
	Depth	Name	Statistic		FITC/(FITC+PE)
DMSO	1	Mean : FITC-A	1894		0.341754
		Mean : PE-Texas Red	3648
	2	Mean : FITC-A	1849		0.377193
		Mean : PE-Texas Red	3053
	3	Mean : FITC-A	2689		0.342635
		Mean : PE-Texas Red	5159
	4	Mean : FITC-A	3445		0.29876
		Mean : PE-Texas Red	8086
RSL3	5	Mean : FITC-A	6698		0.612529
		Mean : PE-Texas Red	4237
	6	Mean : FITC-A	18269		0.779361
		Mean : PE-Texas Red	5172
	7	Mean : FITC-A	7181		0.512819
		Mean : PE-Texas Red	6822
	8	Mean : FITC-A	6043		0.490424
		Mean : PE-Texas Red	6279
