# Supplementary material for: Overexpression of LINC00551 promotes autophagy-dependent ferroptosis of lung adenocarcinoma via upregulating DDIT4 by sponging miR-4328
Source: PeerJ. 2022 Oct 12;10:e14180. doi: 10.7717/peerj.14180 (PMC9772902; doi:10.7717/peerj.14180)
Supplement: Supplemental Information 6 [file peerj-10-14180-s006.zip]

Archive with 4 entries (4 files):
- fig3B VIABILITY.xls
- fig4A viability.xls
- fig4c viability.xls
- OE viability fig1E.F.xls
