# Supplementary material for: Overexpression of LINC00551 promotes autophagy-dependent ferroptosis of lung adenocarcinoma via upregulating DDIT4 by sponging miR-4328
Source: PeerJ. 2022 Oct 12;10:e14180. doi: 10.7717/peerj.14180 (PMC9772902; doi:10.7717/peerj.14180)
Supplement: Supplemental Information 6 [file peerj-10-14180-s006.zip › fig3B VIABILITY.xls]

## Sheet: Magellan Sheet 3
<>	1	2	3	4	5	6	7	8	9	10	11	12
A	0.119		1.449	1.576	0.804	1.143	1.497	1.548	0.371	0.949
B	0.115		1.503	1.587	0.823	1.234	1.437	1.701	0.543	1.072
C			1.43	1.479	0.749	1.116	1.461	1.541	0.509	1.034
D			1.459	1.495	0.693	1.062	1.459	1.639	0.431	1.009
E			1.541	1.618	0.9	1.038	1.532	1.558	0.944	1.009
F			1.397	1.555	1.021	1.247	1.469	1.486	0.908	1.186
G			1.466	1.493	0.952	1.235	1.381	1.634	0.901	1.059
H			1.478	1.471	0.951	1.187	1.398	1.644	0.83	1.037
	blank		DMSO	Fer-1	RSL-3	Fer-1+RSL-3	DMSO	Fer-1	RSL-3	Fer-1+RSL-3
			shCtrl+Vector		shCtrl+LINC00551		shDDIT4+Vector		shDDIT4+LINC00551
