# Supplementary material for: Overexpression of LINC00551 promotes autophagy-dependent ferroptosis of lung adenocarcinoma via upregulating DDIT4 by sponging miR-4328
Source: PeerJ. 2022 Oct 12;10:e14180. doi: 10.7717/peerj.14180 (PMC9772902; doi:10.7717/peerj.14180)
Supplement: Supplemental Information 6 [file peerj-10-14180-s006.zip › fig4A viability.xls]

## Sheet: Magellan Sheet 3
<>	1	2	3	4	5	6	7	8	9	10	11	12
A	0.111	1.509	0.911	0.922	0.935
B	0.113	1.41	0.812	1.061	0.874
C		1.394	0.792	1.086	0.96
D		1.534	0.782	1.034	1.032
E		1.523	0.558	0.871	0.92
F		1.463	0.667	0.93	0.944
G		1.425	0.46	1.085	0.758
H		1.365	0.574	1.002	0.897
		DMSO	RSL-3	CQ+RSL-3	Fer-1+RSL-3
		Vector	LINC00551
