# Supplementary material for: Overexpression of LINC00551 promotes autophagy-dependent ferroptosis of lung adenocarcinoma via upregulating DDIT4 by sponging miR-4328
Source: PeerJ. 2022 Oct 12;10:e14180. doi: 10.7717/peerj.14180 (PMC9772902; doi:10.7717/peerj.14180)
Supplement: Supplemental Information 6 [file peerj-10-14180-s006.zip › OE viability fig1E.F.xls]

## Sheet: Magellan Sheet 3
<>	1	2	3	4	5	6	7	8	9	10	11	12
A	0.109		1.326	1.513	0.712	1.143	1.368	1.472	0.764	1.173				vector
B	0.117		1.444	1.468	0.767	1.168	1.545	1.476	0.846	1.04
C			1.503	1.634	0.6	1.102	1.457	1.584	0.81	1.187
D			1.575	1.463	0.685	0.993	1.459	1.648	0.902	1.239
E			1.397	1.303	0.467	1.124	1.551	1.464	0.522	1.189				LINC00551
F			1.371	1.508	0.418	1.21	1.435	1.539	0.559	1.159
G			1.449	1.458	0.405	1.398	1.377	1.591	0.474	0.987
H			1.582	1.427	0.531	1.21	1.467	1.447	0.61	1.06
			DMSO	Fer-1	RSL-3	Fer-1+RSL-3	DMSO	Fer-1	RSL-3	Fer-1+RSL-3
			PC9				A549
